# Supplementary material for: Self-reinoculation with fecal flora changes microbiota density and composition leading to an altered bile-acid profile in the mouse small intestine
Source: Microbiome. 2020 Feb 12;8:19. doi: 10.1186/s40168-020-0785-4 (PMC7017497; doi:10.1186/s40168-020-0785-4)
Supplement: Supplementary file 2 — Additional file 1: Figure S1. Tail cup design and experimental setup for preventing coprophagy. Figure S2. Mounting of functional tail cups onto mice. Figure S3. Body weight changes across all groups of mice in relation to food intake over the course of the study. Figure S4. Quantification of the culturable microbial load and microbiota profile along the entire GIT of mice fitted with functional tail cups (TC-F) and control mice (CTRL). Figure S5. Bile acid profiles in gallbladder bile and in lumenal contents along the entire GIT. Table S1. Primer oligonucleotide sequences used in the study. Table S2. Thermocycling parameters for the quantitative PCR (qPCR) assay for 16S rRNA gene DNA copy quantification. Table S3. Thermocycling parameters for the digital PCR (dPCR) assay for absolute 16S rRNA gene DNA copy quantification. Table S4. Thermocycling parameters for the 16S rRNA gene DNA amplicon barcoding PCR reaction for next generation sequencing (NGS). Table S5. Thermocycling parameters for the digital PCR (dPCR) assay for barcoded amplicon and Illumina NGS library quantification. Table S6. Reagents and chemical standards used in the bile acid metabolomics assay. Table S7. Bile acid concentrations in gallbladder bile and in lumenal contents along the entire GIT. [file 40168_2020_785_MOESM1_ESM.zip]

Archive with 4 entries (4 files):
- SYRB166_Fig5_FigS5.ipynb
- Table_S7_SYRB166_Bile_acid_data.csv
- Supplementary information_Bogatyrev-R.pdf
- Bogatyrev_Supp_Data.zip
