# Supplementary material for: Self-reinoculation with fecal flora changes microbiota density and composition leading to an altered bile-acid profile in the mouse small intestine
Source: Microbiome. 2020 Feb 12;8:19. doi: 10.1186/s40168-020-0785-4 (PMC7017497; doi:10.1186/s40168-020-0785-4)
Supplement: Supplementary file 2 — Additional file 1: Figure S1. Tail cup design and experimental setup for preventing coprophagy. Figure S2. Mounting of functional tail cups onto mice. Figure S3. Body weight changes across all groups of mice in relation to food intake over the course of the study. Figure S4. Quantification of the culturable microbial load and microbiota profile along the entire GIT of mice fitted with functional tail cups (TC-F) and control mice (CTRL). Figure S5. Bile acid profiles in gallbladder bile and in lumenal contents along the entire GIT. Table S1. Primer oligonucleotide sequences used in the study. Table S2. Thermocycling parameters for the quantitative PCR (qPCR) assay for 16S rRNA gene DNA copy quantification. Table S3. Thermocycling parameters for the digital PCR (dPCR) assay for absolute 16S rRNA gene DNA copy quantification. Table S4. Thermocycling parameters for the 16S rRNA gene DNA amplicon barcoding PCR reaction for next generation sequencing (NGS). Table S5. Thermocycling parameters for the digital PCR (dPCR) assay for barcoded amplicon and Illumina NGS library quantification. Table S6. Reagents and chemical standards used in the bile acid metabolomics assay. Table S7. Bile acid concentrations in gallbladder bile and in lumenal contents along the entire GIT. [file 40168_2020_785_MOESM1_ESM.zip › SYRB166_Fig5_FigS5.ipynb]

# %% [code]
import pandas as pd
import numpy as np

import matplotlib as mpl
import matplotlib.pyplot as plt
from matplotlib import cm
import seaborn as sns

import scipy
from statsmodels.stats.multitest import fdrcorrection
import itertools

# %% [code]
## Import the bile acid data:

df_bile = pd.read_csv('SYRB166_Bile_acid_data.csv', index_col=0)

# %% [code]
## Define classes of bile acids:

ba_tauro = ['TCA', 'TCDCA', 'TDCA', 'THCA', 'TLCA', 'TaMCA', 'TbMCA', 'ToMCA', 'TUDCA'];
ba_glyco = ['GCA', 'GCDCA', 'GDCA', 'GHCA', 'GHDCA', 'GLCA', 'GUDCA'];
ba_conjugated = ba_tauro + ba_glyco;
ba_free = ['CA', 'CDCA', 'DCA', 'HCA', 'LCA', 'aMCA', 'bMCA', 'oMCA', 'UDCA+HDCA', 'MDCA'];
ba_standards = ['D4-TCA', 'D4-CA', 'D4-DCA', 'D4-TDCA', 'D4-GCA', 'D4-GLCA', 'D4-GUDCA', 'D4-GCDCA', 'D4-GDCA'];
ba_all = ba_tauro + ba_glyco + ba_free;

ba_primary_tauro = ['TCA', 'TCDCA', 'TaMCA', 'TbMCA', 'TUDCA']
ba_primary_glyco = ['GCA', 'GCDCA', 'GUDCA'];
ba_primary_conjugated = ba_primary_tauro + ba_primary_glyco;
ba_primary_free = ['CA', 'CDCA', 'aMCA', 'bMCA'];

ba_secondary_tauro = ['TDCA', 'THCA', 'ToMCA', 'TLCA']
ba_secondary_glyco = ['GDCA', 'GHCA', 'GHDCA', 'GLCA'];
ba_secondary_conjugated = ba_secondary_tauro + ba_secondary_glyco;
ba_secondary_free = ['DCA', 'HCA', 'oMCA', 'LCA', 'MDCA'];

ba_pr_sec_free = ['UDCA+HDCA'];

# %% [code]
## Summarize various classes of bile acids:

df_bile[ba_all] = df_bile[ba_all].astype('float')

## Absolute levels:
df_bile['ALL_TOT'] = df_bile[ba_all].sum(axis=1)
df_bile['ALL_CONJ'] = df_bile[ba_tauro+ba_glyco].sum(axis=1)
df_bile['ALL_UNCONJ'] = df_bile[ba_free].sum(axis=1)
df_bile['PR_TOT'] = df_bile[ba_primary_free + ba_primary_conjugated].sum(axis=1)
df_bile['SC_TOT'] = df_bile[ba_secondary_free + ba_secondary_conjugated].sum(axis=1)

## Fractions:
df_bile['PRCNT_PR_TOT'] = df_bile['PR_TOT'] / df_bile['ALL_TOT'] * 100
df_bile['PRCNT_SC_TOT'] = df_bile['SC_TOT'] / df_bile['ALL_TOT'] * 100
df_bile['PRCNT_ALL_CONJ'] = df_bile['ALL_CONJ'] / df_bile['ALL_TOT'] * 100
df_bile['PRCNT_ALL_FREE'] = df_bile['ALL_UNCONJ'] / df_bile['ALL_TOT'] * 100

df_bile.head()

# %% [markdown]
# Statistics

# %% [code]
## Create a copy of the data for statistical evaluation:

df_bile_stats = df_bile.copy()

analyte = 'ALL_TOT'
# 'ALL_TOT'
# 'PRCNT_ALL_FREE'
# 'SC_TOT'
# 'PRCNT_SC_TOT'

# %% [raw]
## Descriptive statistics:

df_bile_stats_descr = df_bile_stats.groupby(['Sample type', 'Sample type order', 'Group', 'Group order'
                                                ], as_index=True)[analyte].describe()
df_bile_stats_descr.sort_values(by=['Sample type order', 'Group order'], inplace=True)
df_bile_stats_descr

# %% [code]
## Test the data for normality using Shapiro-Wilk test:

df_bile_stats_data_prop = df_bile_stats.groupby(['Sample type order', 'Sample type', 'Group order', 'Group'
                                                ], as_index=True)[analyte].agg(lambda x: scipy.stats.shapiro(x)[1]).to_frame()
df_bile_stats_data_prop.sort_values(by=['Sample type order', 'Group order'], inplace=True)
df_bile_stats_data_prop.rename(columns={analyte : analyte + ' SW p-value'}, inplace=True)
df_bile_stats_data_prop[analyte + ' Normal?'] = True
df_bile_stats_data_prop.loc[df_bile_stats_data_prop[analyte + ' SW p-value'] < 0.05, analyte + ' Normal?'] = False
df_bile_stats_data_prop#.head()

# %% [code]
## Test the homoscedasticity (equality of variances) using Levene's test:

df_bile_stats_data_prop[analyte + ' Levene p-value'] = 0;
df_bile_stats_data_prop[analyte + ' equal variance?'] = True;

for st in df_bile_stats['Sample type order'].unique():
    
    group1 = df_bile_stats.loc[(df_bile_stats['Sample type order'] == st) & (df_bile_stats['Group order'] == 'G01'),analyte]
    group2 = df_bile_stats.loc[(df_bile_stats['Sample type order'] == st) & (df_bile_stats['Group order'] == 'G02'),analyte]
    group3 = df_bile_stats.loc[(df_bile_stats['Sample type order'] == st) & (df_bile_stats['Group order'] == 'G03'),analyte]
    group4 = df_bile_stats.loc[(df_bile_stats['Sample type order'] == st) & (df_bile_stats['Group order'] == 'G04'),analyte]
    
    
    df_bile_stats_data_prop.loc[st, analyte + ' Levene p-value'
                               ] = scipy.stats.levene(group1, group2, group3, group4, center='mean')[1]
    
df_bile_stats_data_prop.loc[df_bile_stats_data_prop[analyte + ' Levene p-value'] < 0.05, analyte + ' equal variance?'
                           ] = False
    
df_bile_stats_data_prop

# %% [code]
## Run the Kruskal-Wallis H-test on the data:

sample_type = df_bile_stats['Sample type'].unique().tolist();
kw_p_values = [];

for st in sample_type:
    
    group1 = df_bile_stats.loc[(df_bile_stats['Sample type'] == st) & (df_bile_stats['Group order'] == 'G01'),analyte]
    group2 = df_bile_stats.loc[(df_bile_stats['Sample type'] == st) & (df_bile_stats['Group order'] == 'G02'),analyte]
    group3 = df_bile_stats.loc[(df_bile_stats['Sample type'] == st) & (df_bile_stats['Group order'] == 'G03'),analyte]
    group4 = df_bile_stats.loc[(df_bile_stats['Sample type'] == st) & (df_bile_stats['Group order'] == 'G04'),analyte]
    
    kw_p_values.append(scipy.stats.kruskal(group1, group2, group3, group4)[1])
    
df_bile_stats_kw = pd.DataFrame(data={'Sample type':sample_type, 'KW p-values': kw_p_values})
df_bile_stats_kw['KW significant?'] = False
df_bile_stats_kw.loc[df_bile_stats_kw['KW p-values'] < 0.05, 'KW significant?'] = True
df_bile_stats_kw

# %% [code]
## Perform pair-wise comparisons:

sample_type = [];
pairs = [];
mw_p_values = [];
w_p_values = [];

# Create a list of the pairs (combinations):
pair = list(itertools.combinations(df_bile_stats['Group order'].unique(), 2));

for st in df_bile_stats['Sample type'].unique().tolist():
    for pr in pair:

        group1 = df_bile_stats.loc[(df_bile_stats['Sample type'] == st) & (df_bile_stats['Group order'] == pr[0]),analyte].values
        group2 = df_bile_stats.loc[(df_bile_stats['Sample type'] == st) & (df_bile_stats['Group order'] == pr[1]),analyte].values

        sample_type.append(st)
        pairs.append(pr[0] + ' vs ' + pr[1])
        mw_p_values.append(scipy.stats.mannwhitneyu(group1, group2)[1])
        w_p_values.append(scipy.stats.ttest_ind(group1, group2, equal_var=False)[1])
        

# Create a dataframe to store the "pairwise comparisons" data:
df_bile_stats_mw_pw = pd.DataFrame(data={'Sample type':sample_type, 'Group pair':pairs,'MW p-values': mw_p_values,
                                        'Welch p-values': w_p_values})
df_bile_stats_mw_pw.head()

# %% [code]
## Perform FDR correction on the MW pairwise p values:

for st in df_bile_stats_mw_pw['Sample type'].unique():
    
    pvals_mw = df_bile_stats_mw_pw.loc[df_bile_stats_mw_pw['Sample type'] == st, 'MW p-values'].values
    pvals_w = df_bile_stats_mw_pw.loc[df_bile_stats_mw_pw['Sample type'] == st, 'Welch p-values'].values
    
    significance_mw, pvals_corrected_mw = fdrcorrection(pvals_mw, alpha=0.05)
    significance_w, pvals_corrected_w = fdrcorrection(pvals_w, alpha=0.05)
    
    df_bile_stats_mw_pw.loc[df_bile_stats_mw_pw['Sample type'] == st, 'MW p-values FDR-corrected'] = pvals_corrected_mw;
    df_bile_stats_mw_pw.loc[df_bile_stats_mw_pw['Sample type'] == st, 'MW Significant?'] = significance_mw;
    
    df_bile_stats_mw_pw.loc[df_bile_stats_mw_pw['Sample type'] == st, 'Welch p-values FDR-corrected'] = pvals_corrected_w;
    df_bile_stats_mw_pw.loc[df_bile_stats_mw_pw['Sample type'] == st, 'Welch Significant?'] = significance_w;
    
df_bile_stats_mw_pw

# %% [markdown]
# Plotting

# %% [code]
## Define the "anatomical" order of the sample types for more intuitive plotting:

plot_sample_type_order = {'Bile':'ST01',
                          'STM':'ST02',
                          'SI1':'ST03',
                          'SI2':'ST04',
                          'SI3':'ST05',
                          'CEC':'ST06',
                          'COL':'ST07'}

# %% [code]
## Create a modified copy of the data for plotting:

plot_data = df_bile.copy()

# Re-assign the sample type order and sort the data according to the new sample type order:
plot_data['Sample type order'] = plot_data['Sample type'].replace(to_replace=plot_sample_type_order)
plot_data.sort_values(by=['Sample type order', 'Animal order/sample type'], inplace=True)

# %% [markdown]
## Plot: Total bile acids

# %% [code]
## P-values for the "Total bile acids" (primary + secondary, conjugated + unconjugated):

def ALL_TOT_SIG():
    
    sbcol = 'k'
    fontsize = 'large'

    # number of columns/boxes per x-tick
    nc = 4;

    # 
    h = 1.2*10**3
    y = 6*10**3 #plot_data['ALL_TOT'].max() + h*2
    yt = 0
    
    x_tick_position = 1
    plt.text(x_tick_position-1.0, y+yt, "p>0.0695", ha='center', va='bottom', color='k', fontsize=fontsize, backgroundcolor='none', zorder=25);
    
    x_tick_position = 2
    plt.text(x_tick_position-1.0, y+yt, "p>0.4681", ha='center', va='bottom', color='k', fontsize=fontsize, backgroundcolor='none', zorder=25);    
    
    x_tick_position = 3
    plt.text(x_tick_position-1.0, y+yt, "p>0.0679", ha='center', va='bottom', color='k', fontsize=fontsize, backgroundcolor='none', zorder=25);   

    x_tick_position = 4
    plt.text(x_tick_position-1.0, y+yt, "p>0.2839", ha='center', va='bottom', color='k', fontsize=fontsize, backgroundcolor='none', zorder=25);
    
    x_tick_position = 5
    x1, x2 = -0.5+1*(x_tick_position-1)+0.8/nc*1, -0.5+1*(x_tick_position-1)+0.8/nc*2.5;
    x3, x4 = -0.5+1*(x_tick_position-1)+0.8/nc*2, -0.5+1*(x_tick_position-1)+0.8/nc*3;
    plt.plot([x1, x1, x2, x2, x3, x4], [y-h, y, y, y-h, y-h, y-h], lw=1.0, c=sbcol, zorder=30);
    plt.text(x_tick_position-1, y+yt, "p<0.0460", ha='center', va='bottom', color='k', fontsize=fontsize, backgroundcolor='none', zorder=25);
    
    x_tick_position = 6
    plt.text(x_tick_position-1.0, y+yt, "p>0.1967", ha='center', va='bottom', color='k', fontsize=fontsize, backgroundcolor='none', zorder=25);
    
    x_tick_position = 7
    plt.text(x_tick_position-1.0, y+yt, "p>0.1923", ha='center', va='bottom', color='k', fontsize=fontsize, backgroundcolor='none', zorder=25); 

# %% [code]
## Plot "Total bile acids" (primary + secondary, conjugated + unconjugated):

mpl.rcParams.update(mpl.rcParamsDefault);
plt.rcParams['axes.axisbelow'] = True;
plt.rcParams['axes.edgecolor'] = 'black';
mpl.rcParams['mathtext.default'] = 'regular';
plt.figure(figsize=(8, 5));

plot_analyte = 'ALL_TOT'
bins = len(plot_data['Sample type'].unique())

## Define color palette:
keys = df_bile['Group'].unique()
palette = plt.cm.viridis(np.linspace(0, 255, num=len(keys), endpoint=True, retstep=False, dtype=None).astype(int))


plot = sns.stripplot(plot_data['Sample type'], plot_data[plot_analyte], hue=plot_data['Group'],
                       size=5, dodge=True, jitter=0.1, palette=palette, linewidth=0.5, alpha=0.7, edgecolor='k', zorder=10)
plot = sns.boxplot(plot_data['Sample type'], plot_data[plot_analyte], hue=plot_data['Group'],
                    palette=palette, fliersize=0, boxprops=dict(alpha=1.0), zorder=20)

for i, artist in enumerate(plot.artists):    
    col = artist.get_facecolor()
    artist.set_edgecolor(col)
    artist.set_facecolor('None')
    
    for j in range(i*6,i*6+6):
        line = plot.lines[j]
        line.set_color(col)
        line.set_mfc(col)
        line.set_mec(col)


## Axes:
plt.ylabel('Concentration, uM', fontsize=16)
plt.yscale('log');
plt.ylim(1, 10**4);
plot.tick_params(axis='y', labelsize=16, labelright=True, right=True, which='both', color='black')
plot.grid(axis='y', which='major', color='gray', linestyle='--', linewidth=1)

plt.xlabel('')
plt.xlim(-0.5, 6.5);
plot.tick_params(axis='x', labelsize=16, color='black')
plot.tick_params(axis='x', top=False, bottom=False, which='minor');
plot.set_xticks(np.arange(0.5, bins - 0.5, 1), minor=True)
plot.grid(axis='x', which='minor', color='gray', linestyle='--', linewidth=1)


## Legend:
handles, labels = plot.get_legend_handles_labels()
legend = plt.legend(handles[4:8], labels[4:8], bbox_to_anchor=(0.50, -0.30), loc='lower center', fontsize=16,
           fancybox=False, ncol=2, borderaxespad=0, handletextpad=0, handleheight=1.0, markerscale=1.5);

for lh in plot.get_legend().legendHandles: 
    lh.set_edgecolor('k')
    lh.set_alpha(0.7)

# Hide the legend:
plot.get_legend().remove()


## Title:
plt.title('Total bile acids', fontsize=18, y=1.02);


## Plot significance brackets and p-values:
ALL_TOT_SIG()


# ## Save the plot:
# plt.savefig('Fig_5_A_v1_no_leg_8-5.png', dpi=300, quality=100, bbox_inches='tight')


plt.show()

# %% [markdown]
## Plot: Unconjugated bile acids

# %% [code]
## P-values for the fraction of all unconjugated bile acids (primary+secondary) in the total bile acid pool:

def PRCNT_ALL_FREE_SIG():
    # line color:
    sbcol = 'k'

    # number of columns/boxes per x-tick
    nc = 4;
    
    # text parameteres:
    fontsize='large'
    
    yt = 0.0;

    x_tick_position = 1
    x1, x2 = -0.5+1*(x_tick_position-1)+0.8/nc*1, -0.5+1*(x_tick_position-1)+0.8/nc*3;
    x3, x4 = -0.5+1*(x_tick_position-1)+0.8/nc*2, -0.5+1*(x_tick_position-1)+0.8/nc*4;
    h = 3;
    y = 108;
    plt.plot([x1, x1, x2, x2, x3, x4], [y-h, y, y, y-h, y-h, y-h], lw=1.0, c=sbcol, zorder=30);
    plt.text(x_tick_position-1, y+yt, "p<0.0168", ha='center', va='bottom', color='k', fontsize=fontsize, backgroundcolor='none', zorder=25);

    x_tick_position = 2
    x1, x2 = -0.5+1*(x_tick_position-1)+0.8/nc*1, -0.5+1*(x_tick_position-1)+0.8/nc*3;
    x3, x4 = -0.5+1*(x_tick_position-1)+0.8/nc*2, -0.5+1*(x_tick_position-1)+0.8/nc*4;
#     h = 3;
#     y = 105;
    plt.plot([x1, x1, x2, x2, x3, x4], [y-h, y, y, y-h, y-h, y-h], lw=1.0, c=sbcol, zorder=30);
    plt.text(x_tick_position-1, y+yt, "p<0.0126", ha='center', va='bottom', color='k', fontsize=fontsize, backgroundcolor='none', zorder=25);

    x_tick_position = 3
    x1, x2 = -0.5+1*(x_tick_position-1)+0.8/nc*1, -0.5+1*(x_tick_position-1)+0.8/nc*3;
    x3, x4 = -0.5+1*(x_tick_position-1)+0.8/nc*2, -0.5+1*(x_tick_position-1)+0.8/nc*4;
#     h = 3;
#     y = 105;
    plt.plot([x1, x1, x2, x2, x3, x4], [y-h, y, y, y-h, y-h, y-h], lw=1.0, c=sbcol, zorder=30);
    plt.text(x_tick_position-1, y+yt, "p<0.0037", ha='center', va='bottom', color='k', fontsize=fontsize, backgroundcolor='none', zorder=25);

    x_tick_position = 4
    x1, x2 = -0.5+1*(x_tick_position-1)+0.8/nc*1, -0.5+1*(x_tick_position-1)+0.8/nc*3;
    x3, x4 = -0.5+1*(x_tick_position-1)+0.8/nc*2, -0.5+1*(x_tick_position-1)+0.8/nc*4;
#     h = 3;
#     y = 105;
    plt.plot([x1, x1, x2, x2, x3, x4], [y-h, y, y, y-h, y-h, y-h], lw=1.0, c=sbcol, zorder=30);
    plt.text(x_tick_position-1, y+yt, "p<0.0082", ha='center', va='bottom', color='k', fontsize=fontsize, backgroundcolor='none', zorder=25);

    x_tick_position = 5
    x1, x2 = -0.5+1*(x_tick_position-1)+0.8/nc*1, -0.5+1*(x_tick_position-1)+0.8/nc*3;
    x3, x4 = -0.5+1*(x_tick_position-1)+0.8/nc*2, -0.5+1*(x_tick_position-1)+0.8/nc*4;
#     h = 3;
#     y = 105;
    plt.plot([x1, x1, x2, x2, x3, x4], [y-h, y, y, y-h, y-h, y-h], lw=1.0, c=sbcol, zorder=30);
    plt.text(x_tick_position-1, y+yt, "p<0.0116", ha='center', va='bottom', color='k', fontsize=fontsize, backgroundcolor='none', zorder=25);

    x_tick_position = 6
    x1, x2 = -0.5+1*(x_tick_position-1)+0.8/nc*1, -0.5+1*(x_tick_position-1)+0.8/nc*3;
    x3, x4 = -0.5+1*(x_tick_position-1)+0.8/nc*2, -0.5+1*(x_tick_position-1)+0.8/nc*4;
#     h = 3;
#     y = 105;
    plt.plot([x1, x1, x2, x2, x3, x4], [y-h, y, y, y-h, y-h, y-h], lw=1.0, c=sbcol, zorder=30);
    plt.text(x_tick_position-1, y+yt, "p<0.0083", ha='center', va='bottom', color='k', fontsize=fontsize, backgroundcolor='none', zorder=25);

    x_tick_position = 7
    x1, x2 = -0.5+1*(x_tick_position-1)+0.8/nc*1, -0.5+1*(x_tick_position-1)+0.8/nc*3;
    x3, x4 = -0.5+1*(x_tick_position-1)+0.8/nc*2, -0.5+1*(x_tick_position-1)+0.8/nc*4;
#     h = 3;
#     y = 105;
    plt.plot([x1, x1, x2, x2, x3, x4], [y-h, y, y, y-h, y-h, y-h], lw=1.0, c=sbcol, zorder=30);
    plt.text(x_tick_position-1, y+yt, "p<0.0310", ha='center', va='bottom', color='k', fontsize=fontsize, backgroundcolor='none', zorder=25);

# %% [code]
## Plot "Fraction of unconjugated bile acids" (primary+secondary in the total bile acid pool):

mpl.rcParams.update(mpl.rcParamsDefault);
plt.rcParams['axes.axisbelow'] = True;
plt.rcParams['axes.edgecolor'] = 'black';
mpl.rcParams['mathtext.default'] = 'regular';
plt.figure(figsize=(8, 5))

plot_analyte = 'PRCNT_ALL_FREE'
bins = len(plot_data['Sample type'].unique())


## Define color palette:
keys = df_bile['Group'].unique();
palette = plt.cm.viridis(np.linspace(0, 255, num=len(keys), endpoint=True, retstep=False, dtype=None).astype(int));

plot = sns.stripplot(plot_data['Sample type'], plot_data[plot_analyte], hue=plot_data['Group'],
                       size=5, dodge=True, jitter=0.1, palette=palette, linewidth=0.5, alpha=0.7, edgecolor='k', zorder=10)
plot = sns.boxplot(plot_data['Sample type'], plot_data[plot_analyte], hue=plot_data['Group'],
                    palette=palette, fliersize=0, boxprops=dict(alpha=1.0), zorder=20)

for i, artist in enumerate(plot.artists):
    col = artist.get_facecolor()
    artist.set_edgecolor(col)
    artist.set_facecolor('None')
    
    for j in range(i*6,i*6+6):
        line = plot.lines[j]
        line.set_color(col)
        line.set_mfc(col)
        line.set_mec(col)


## Axes:
plt.ylabel('% of total', fontsize=16)
plt.ylim(-6.0, 115);
plot.tick_params(axis='y', labelsize=16, labelright=True, right=True, which='both', color='black')
plot.yaxis.set_major_formatter(mpl.ticker.ScalarFormatter());
plot.grid(axis='y', which='major', color='gray', linestyle='--', linewidth=1)

plt.xlabel('')
plt.xlim(-0.5, 6.5);
plot.tick_params(axis='x', labelsize=16, color='black')
plot.tick_params(axis='x', top=False, bottom=False, which='minor');
plot.set_xticks(np.arange(0.5, bins - 0.5, 1), minor=True)
plot.grid(axis='x', which='minor', color='gray', linestyle='--', linewidth=1)


## Legend:
handles, labels = plot.get_legend_handles_labels()
legend = plt.legend(handles[4:8], labels[4:8], bbox_to_anchor=(0.50, -0.30), loc='lower center', fontsize=16,
           fancybox=False, ncol=2, borderaxespad=0, handletextpad=0, markerscale=1.5);

for lh in plot.get_legend().legendHandles: 
    lh.set_edgecolor('k')
    lh.set_alpha(0.7)

# Hide the legend:
plot.get_legend().remove()


## Title:
plt.title('Fraction of unconjugated bile acids', fontsize=18, y=1.02);


## Plot significance brackets and p-values:
PRCNT_ALL_FREE_SIG()


# ## Save the plot:
# plt.savefig('Fig_5_B_v1_no_leg_8-5.png', dpi=300, quality=100, bbox_inches='tight')


plt.show()

# %% [markdown]
## Plot: Secondary bile acids (concentration)

# %% [code]
## P-values for the "Secondary bile acids" (conjugated + unconjugated):

def SC_TOT_SIG():
    
    # line color:
    sbcol = 'k'

    # number of columns/boxes per x-tick
    nc = 4;

    # text parameteres:
    fontsize='large'
    
    #
    y = 6*10**2
    yt = 0
    
    x_tick_position = 1
    plt.text(x_tick_position-1.0, y+yt, "p>0.2235", ha='center', va='bottom', color='k', fontsize=fontsize, backgroundcolor='none', zorder=25);
    
    x_tick_position = 2
    plt.text(x_tick_position-1.0, y+yt, "p>0.1913", ha='center', va='bottom', color='k', fontsize=fontsize, backgroundcolor='none', zorder=25);
    
    x_tick_position = 3
    plt.text(x_tick_position-1.0, y+yt, "p=0.4681", ha='center', va='bottom', color='k', fontsize=fontsize, backgroundcolor='none', zorder=25);
    
    x_tick_position = 4
    plt.text(x_tick_position-1.0, y+yt, "p>0.0983", ha='center', va='bottom', color='k', fontsize=fontsize, backgroundcolor='none', zorder=25);
    
    x_tick_position = 5
    plt.text(x_tick_position-1.0, y+yt, "p>0.2235", ha='center', va='bottom', color='k', fontsize=fontsize, backgroundcolor='none', zorder=25);
    
    x_tick_position = 6
    plt.text(x_tick_position-1.0, y+yt, "p>0.2839", ha='center', va='bottom', color='k', fontsize=fontsize, backgroundcolor='none', zorder=25);
    
    x_tick_position = 7
    plt.text(x_tick_position-1.0, y+yt, "p>0.4051", ha='center', va='bottom', color='k', fontsize=fontsize, backgroundcolor='none', zorder=25);

# %% [code]
## Plot "Secondary bile acids" (conjugated + unconjugated):

mpl.rcParams.update(mpl.rcParamsDefault);
plt.rcParams['axes.axisbelow'] = True;
plt.rcParams['axes.edgecolor'] = 'black';
mpl.rcParams['mathtext.default'] = 'regular';
plt.figure(figsize=(8, 5))

plot_analyte = 'SC_TOT'
bins = len(plot_data['Sample type'].unique())


## Define color palette:
keys = df_bile['Group'].unique();
palette = plt.cm.viridis(np.linspace(0, 255, num=len(keys), endpoint=True, retstep=False, dtype=None).astype(int));

plot = sns.stripplot(plot_data['Sample type'], plot_data[plot_analyte], hue=plot_data['Group'],
                       size=5, dodge=True, jitter=0.1, palette=palette, linewidth=0.5, alpha=0.7, edgecolor='k', zorder=10)
plot = sns.boxplot(plot_data['Sample type'], plot_data[plot_analyte], hue=plot_data['Group'],
                    palette=palette, fliersize=0, boxprops=dict(alpha=1.0), zorder=20)

for i, artist in enumerate(plot.artists):
    col = artist.get_facecolor()
    artist.set_edgecolor(col)
    artist.set_facecolor('None')
    
    for j in range(i*6,i*6+6):
        line = plot.lines[j]
        line.set_color(col)
        line.set_mfc(col)
        line.set_mec(col)


## Axes:
plt.ylabel('Concentration, uM', fontsize=16)
plt.yscale('log');
plt.ylim(1*10**-1, 10**3);
plot.tick_params(axis='y', labelsize=16, labelright=True, right=True, which='both', color='black')
# plot.yaxis.set_major_formatter(mpl.ticker.ScalarFormatter());
plot.grid(axis='y', which='major', color='gray', linestyle='--', linewidth=1)

plt.xlabel('')
plt.xlim(-0.5, 6.5);
plot.tick_params(axis='x', labelsize=16, color='black')
plot.tick_params(axis='x', top=False, bottom=False, which='minor');
plot.set_xticks(np.arange(0.5, bins - 0.5, 1), minor=True)
plot.grid(axis='x', which='minor', color='gray', linestyle='--', linewidth=1)


## Legend:
handles, labels = plot.get_legend_handles_labels()
legend = plt.legend(handles[4:8], labels[4:8], bbox_to_anchor=(0.50, -0.30), loc='lower center', fontsize=16,
           fancybox=False, ncol=2, borderaxespad=0, handletextpad=0, markerscale=1.5);

for lh in plot.get_legend().legendHandles: 
    lh.set_edgecolor('k')
    lh.set_alpha(0.7)

# Hide the legend:
plot.get_legend().remove()


## Title:
plt.title('Secondary bile acids', fontsize=18, y=1.02);


## Plot significance brackets and p-values:
SC_TOT_SIG()


# ## Save the plot:
# plt.savefig('Fig_S5_A_v1_no_leg_8-5.png', dpi=300, quality=100, bbox_inches='tight')


plt.show()

# %% [markdown]
## Plot: Secondary bile acids (fraction)

# %% [code]
## Significance brackets and p-values for the fraction of all secondary BAs (conj+deconj) in the total BA pool:

def PRCNT_SC_TOT_SIG():
    
    # line color:
    sbcol = 'k'

    # number of columns/boxes per x-tick
    nc = 4;

    # text parameteres:
    fontsize='large'
    
    x_tick_position = 1
    x1, x2 = -0.5+1*(x_tick_position-1)+0.8/nc*1, -0.5+1*(x_tick_position-1)+0.8/nc*3;
    x3, x4 = -0.5+1*(x_tick_position-1)+0.8/nc*2, -0.5+1*(x_tick_position-1)+0.8/nc*4;
    h = 15;
    y = 130;
    yt = 5;
    plt.plot([x1, x1, x2, x2, x3, x4], [y-h, y, y, y-h, y-h, y-h], lw=1.0, c=sbcol, zorder=30);
    plt.text((x1+x4)*0.5, y+yt, "p<0.0454", ha='center', va='bottom', color='k', fontsize=fontsize, backgroundcolor='none', zorder=25);

    x_tick_position = 2
    x1, x2 = -0.5+1*(x_tick_position-1)+0.8/nc*1, -0.5+1*(x_tick_position-1)+0.8/nc*3;
    x3, x4 = -0.5+1*(x_tick_position-1)+0.8/nc*2, -0.5+1*(x_tick_position-1)+0.8/nc*4;
    # h = 3;
    # y = 105;
    plt.plot([x1, x1, x2, x2, x3, x4], [y-h, y, y, y-h, y-h, y-h], lw=1.0, c=sbcol, zorder=30);
    plt.text((x1+x4)*0.5, y+yt, "p<0.0439", ha='center', va='bottom', color='k', fontsize=fontsize, backgroundcolor='none', zorder=25);

    x_tick_position = 3
    x1, x2 = -0.5+1*(x_tick_position-1)+0.8/nc*1, -0.5+1*(x_tick_position-1)+0.8/nc*3.5;
    x3, x4 = -0.5+1*(x_tick_position-1)+0.8/nc*3, -0.5+1*(x_tick_position-1)+0.8/nc*4;
    # h = 3;
    # y = 105;
    plt.plot([x1, x1, x2, x2, x3, x4], [y-h, y, y, y-h, y-h, y-h], lw=1.0, c=sbcol, zorder=30);
    plt.text((x1+x4)*0.5, y+yt, "p<0.0460", ha='center', va='bottom', color='k', fontsize=fontsize, backgroundcolor='none', zorder=25);

    x_tick_position = 4
    x1, x2 = -0.5+1*(x_tick_position-1)+0.8/nc*1, -0.5+1*(x_tick_position-1)+0.8/nc*3.5;
    x3, x4 = -0.5+1*(x_tick_position-1)+0.8/nc*3, -0.5+1*(x_tick_position-1)+0.8/nc*4;
    # h = 3;
    # y = 105;
    plt.plot([x1, x1, x2, x2, x3, x4], [y-h, y, y, y-h, y-h, y-h], lw=1.0, c=sbcol, zorder=30);
    plt.text((x1+x4)*0.5, y+yt, "p<0.0124", ha='center', va='bottom', color='k', fontsize=fontsize, backgroundcolor='none', zorder=25);

    x_tick_position = 5
    x1, x2 = -0.5+1*(x_tick_position-1)+0.8/nc*1, -0.5+1*(x_tick_position-1)+0.8/nc*3;
    x3, x4 = -0.5+1*(x_tick_position-1)+0.8/nc*2, -0.5+1*(x_tick_position-1)+0.8/nc*4;
    # h = 3;
    # y = 105;
    plt.plot([x1, x1, x2, x2, x3, x4], [y-h, y, y, y-h, y-h, y-h], lw=1.0, c=sbcol, zorder=30);
    plt.text((x1+x4)*0.5, y+yt, "p<0.0131", ha='center', va='bottom', color='k', fontsize=fontsize, backgroundcolor='none', zorder=25);

    x_tick_position = 6
    x1, x2 = -0.5+1*(x_tick_position-1)+0.8/nc*1, -0.5+1*(x_tick_position-1)+0.8/nc*3.5;
    x3, x4 = -0.5+1*(x_tick_position-1)+0.8/nc*3, -0.5+1*(x_tick_position-1)+0.8/nc*4;
    # h = 3;
    # y = 105;
    plt.plot([x1, x1, x2, x2, x3, x4], [y-h, y, y, y-h, y-h, y-h], lw=1.0, c=sbcol, zorder=30);
    plt.text((x1+x4)*0.5, y+yt, "p<0.0460", ha='center', va='bottom', color='k', fontsize=fontsize, backgroundcolor='none', zorder=25);
    
    x_tick_position = 7
    plt.text(x_tick_position-1.0, y+yt, "p>0.2364", ha='center', va='bottom', color='k', fontsize=fontsize, backgroundcolor='none', zorder=25);

# %% [code]
## Plot "Fraction of secondary bile acids":

mpl.rcParams.update(mpl.rcParamsDefault);
plt.rcParams['axes.axisbelow'] = True;
plt.rcParams['axes.edgecolor'] = 'black';
mpl.rcParams['mathtext.default'] = 'regular';
plt.figure(figsize=(8, 5))

plot_analyte = 'PRCNT_SC_TOT'
bins = len(plot_data['Sample type'].unique())


## Define colors palette:
keys = df_bile['Group'].unique()
palette = plt.cm.viridis(np.linspace(0, 255, num=len(keys), endpoint=True, retstep=False, dtype=None).astype(int))


plot = sns.stripplot(plot_data['Sample type'], plot_data[plot_analyte], hue=plot_data['Group'],
                       size=5, dodge=True, jitter=0.1, palette=palette, linewidth=0.5, alpha=0.7, edgecolor='k', zorder=10)
plot = sns.boxplot(plot_data['Sample type'], plot_data[plot_analyte], hue=plot_data['Group'],
                    palette=palette, fliersize=0, boxprops=dict(alpha=1.0), zorder=20)

for i, artist in enumerate(plot.artists):
    col = artist.get_facecolor()
    artist.set_edgecolor(col)
    artist.set_facecolor('None')
    
    for j in range(i*6,i*6+6):
        line = plot.lines[j]
        line.set_color(col)
        line.set_mfc(col)
        line.set_mec(col)


## Axes:
plt.ylabel('% of total', fontsize=16)
plt.yscale('log');
plt.ylim(8*10**-1, 1.8*10**2);
plot.tick_params(axis='y', labelsize=16, labelright=True, right=True, which='both', color='black');
plot.grid(axis='y', which='major', color='gray', linestyle='--', linewidth=1);
plot.yaxis.set_major_formatter(mpl.ticker.ScalarFormatter());

plt.xlabel('')
plt.xlim(-0.5, 6.5);
plot.tick_params(axis='x', labelsize=16, color='black')
plot.tick_params(axis='x', top=False, bottom=False, which='minor');
plot.set_xticks(np.arange(0.5, bins - 0.5, 1), minor=True)
plot.grid(axis='x', which='minor', color='gray', linestyle='--', linewidth=1)


## Legend:
handles, labels = plot.get_legend_handles_labels()
legend = plt.legend(handles[4:8], labels[4:8], bbox_to_anchor=(0.50, -0.30), loc='lower center', fontsize=16,
           fancybox=False, ncol=2, borderaxespad=0, handletextpad=0, markerscale=1.5);

for lh in plot.get_legend().legendHandles: 
    lh.set_edgecolor('k')
    lh.set_alpha(0.7)

# Hide the legend:
plot.get_legend().remove()


## Title:
plt.title('Fraction of secondary bile acids', fontsize=18, y=1.02);


# Plot significance brackets and p-values:
PRCNT_SC_TOT_SIG()


# ## Save the plot:
# plt.savefig('Fig_S5_B_v1_no_leg_8-5.png', dpi=300, quality=100, bbox_inches='tight')


plt.show()
