# Supplementary material for: Self-reinoculation with fecal flora changes microbiota density and composition leading to an altered bile-acid profile in the mouse small intestine
Source: Microbiome. 2020 Feb 12;8:19. doi: 10.1186/s40168-020-0785-4 (PMC7017497; doi:10.1186/s40168-020-0785-4)
Supplement: Supplementary file 2 — Additional file 1: Figure S1. Tail cup design and experimental setup for preventing coprophagy. Figure S2. Mounting of functional tail cups onto mice. Figure S3. Body weight changes across all groups of mice in relation to food intake over the course of the study. Figure S4. Quantification of the culturable microbial load and microbiota profile along the entire GIT of mice fitted with functional tail cups (TC-F) and control mice (CTRL). Figure S5. Bile acid profiles in gallbladder bile and in lumenal contents along the entire GIT. Table S1. Primer oligonucleotide sequences used in the study. Table S2. Thermocycling parameters for the quantitative PCR (qPCR) assay for 16S rRNA gene DNA copy quantification. Table S3. Thermocycling parameters for the digital PCR (dPCR) assay for absolute 16S rRNA gene DNA copy quantification. Table S4. Thermocycling parameters for the 16S rRNA gene DNA amplicon barcoding PCR reaction for next generation sequencing (NGS). Table S5. Thermocycling parameters for the digital PCR (dPCR) assay for barcoded amplicon and Illumina NGS library quantification. Table S6. Reagents and chemical standards used in the bile acid metabolomics assay. Table S7. Bile acid concentrations in gallbladder bile and in lumenal contents along the entire GIT. [file 40168_2020_785_MOESM1_ESM.zip › Table_S7_SYRB166_Bile_acid_data.csv]

	UPLC Sample	Sample type	Sample type order	Animal	Animal order/sample type	Animal order/group	Group	Group order	TCA	TaMCA	TbMCA	ToMCA	THCA	TDCA	TUDCA	TCDCA	TLCA	GCA	GHCA	GDCA	GHDCA	CA	aMCA	bMCA	oMCA	HCA	DCA	CDCA	UDCA+HDCA	MDCA	LCA	GLCA	GUDCA	GCDCA	D4-TCA	D4-CA	D4-DCA	D4-TDCA	D4-GCA	D4-GLCA	D4-GUDCA	D4-GCDCA	D4-GDCA
0	SYRB164_0101	STM	ST00	TC03	AST01	AG01	TC-F: tail cup - functional	G01	0	0	0	0	0	0	3.1198385333445358	0	0	0	0	0	0	0	0	0	0	0	0	0	0	0	0	0	0	0		0	0	0	0	0	0	0	0
1	SYRB164_0002	STM	ST00	TC04	AST02	AG02	TC-F: tail cup - functional	G01	3.643085810268467	0	2.1858514861610803	0	0	0	0.7821465454270661	0	0	0	0	0	0	0.7008069220299424	0	0	0	0	0	0	0	0	0	0	0	0		0.23529411764705885	0.2	0.1	0.1	0.1	0.2	0.1	0.1
2	SYRB164_0003	STM	ST00	TC05	AST03	AG03	TC-F: tail cup - functional	G01	14.637983166138484	0.9148739478836553	8.233865530952897	0.9148739478836553	0	0	0	0.9832396525293803	0	0	0	0	0	45.46797514702919	0.8743841374428691	7.869457236985822	2.6231524123286074	0	0	0	0	0	0	0	0	0		0.25	0.2	0.1	0.1	0.1	0.2	0.1	0.1
3	SYRB164_0004	STM	ST00	TC06	AST04	AG04	TC-F: tail cup - functional	G01	28.5026555351162	2.0359039667940144	16.287231734352115	2.0359039667940144	0	0	2.190649417189696	0	0	0	0	0	0	0	0	0	0	0	0	0	0	0	2.0028994511753084	0	0	0		0.26666666666666666	0.2	0.1	0.1	0.1	0.2	0.1	0.1
4	SYRB164_0005	STM	ST00	TC07	AST05	AG05	TC-F: tail cup - functional	G01	61.54730255759633	3.156271926030582	48.92221485347401	3.156271926030582	0	1.7001441656467624	3.400288331293525	1.7001441656467624	0	0	0	0	0	0	0	0	0	0	0	0	0	0	0	0	0	0		0.28571428571428575	0.2	0.1	0.1	0.1	0.2	0.1	0.1
5	SYRB164_0006	STM	ST00	TC08	AST06	AG06	TC-F: tail cup - functional	G01	153.9182627750437	10.494427007389342	118.93683941707921	10.494427007389342	0	3.773227781390818	0	3.773227781390818	0	0	0	0	0	0	0	0	0	0	0	0	0	0	0	0	0	0		0.30769230769230776	0.2	0.1	0.1	0.1	0.2	0.1	0.1
6	SYRB164_0007	STM	ST00	CT03	AST07	AG01	TC-M: tail cup - mock	G02	0.851955061453167	0	0.851955061453167	0	0	0	0	0	0	0	0	0	0	5.553847867245778	0	0.7934068381779683	3.9670341908898417	0	0.8340943683409413	0	0	0	0	0	0	0		0.33333333333333337	0.2	0.1	0.1	0.1	0.2	0.1	0.1
7	SYRB164_0008	STM	ST00	CT04	AST08	AG02	TC-M: tail cup - mock	G02	1.8974514563106761	0	0.6324838187702255	0	0	0	0	0	0	0	0	0	0	2.925661166365275	0	0	0.585132233273055	0	0	0	0	0	0	0	0	0		0.36363636363636365	0.2	0.1	0.1	0.1	0.2	0.1	0.1
8	SYRB164_0009	STM	ST00	CT05	AST09	AG03	TC-M: tail cup - mock	G02	9.595935905848398	3.598475964693149	5.997459941155248	1.1994919882310497	0	0	0	1.2966165454885321	0	0	0	0	0	47.97490587601198	2.231390970977302	10.041259369397858	10.041259369397858	0	1.1713389993294931	1.1713389993294931	1.1713389993294931	0	0	0	0	0		0.4	0.2	0.1	0.1	0.1	0.2	0.1	0.1
9	SYRB164_0010	STM	ST00	CT06	AST10	AG04	TC-M: tail cup - mock	G02	0.8323565084705957	0	0.8323565084705957	0.8323565084705957	0	0	0	0	0	0	0	0	0	25.075570016268248	1.5672231260167655	1.5672231260167655	25.859181579276626	0	1.6268865258060698	0	0.8134432629030349	0	0.8134432629030349	0	0	0		0.4	0.2	0.1	0.1	0.1	0.2	0.1	0.1
10	SYRB164_0011	STM	ST00	CT07	AST11	AG05	TC-M: tail cup - mock	G02	16.248466977861842	0	7.221540879049708	0	0	0	0	0	0	0	0	0	0	8.601520138847246	0	1.720304027769449	3.440608055538898	0	1.7656991552137016	0	0	0	0	0	0	0		0.4	0.2	0.1	0.1	0.1	0.2	0.1	0.1
11	SYRB164_0012	STM	ST00	CT08	AST12	AG06	TC-M: tail cup - mock	G02	1.0230688935281824	1.0230688935281824	2.046137787056365	1.0230688935281824	0	0	0	0	0	0	0	0	0	20.720702906944826	0.9867001384259441	3.9468005537037762	18.747302630092932	0	2.002659006004942	0	0	0	0	0	0	0		0.4	0.2	0.1	0.1	0.1	0.2	0.1	0.1
12	SYRB164_0013	STM	ST00	WF01	AST13	AG01	WF: wire floor	G03	0.9174354206249763	0	0.9174354206249763	0	0	0	0.985410578609002	0	0	0	0	0	0	5.373454174934313	0	0.8955756958223856	3.5823027832895424	0	0.8986061101415995	0	0	0	0	0	0	0		0.4	0.2	0.1	0.1	0.1	0.2	0.1	0.1
13	SYRB164_0014	STM	ST00	WF02	AST14	AG02	WF: wire floor	G03	24.899196548132664	4.979839309626533	13.943550066954291	2.98790358577592	0	1.0681119538224018	0	2.1362239076448035	0	0	0	0	0	7.872460293676938	0.9840575367096173	0.9840575367096173	2.9521726101288515	0	0.9762418127822281	0	0	0	0	0	0	0		0.4	0.2	0.1	0.1	0.1	0.2	0.1	0.1
14	SYRB164_0015	STM	ST00	WF03	AST15	AG03	WF: wire floor	G03	0.7872933329565028	0	0.7872933329565028	0	0	0	0	0	0	0	0	0	0	5.511380833493362	0	0.7873401190704804	1.5746802381409608	0	0.7722597707904775	0	0	0	0.7722597707904775	0	0	0		0.4	0.2	0.1	0.1	0.1	0.2	0.1	0.1
15	SYRB164_0016	STM	ST00	WF04	AST16	AG04	WF: wire floor	G03	0.7157513959910433	0	0.7157513959910433	0	0	0	0	0	0	0	0	0	0	4.3470292002073005	0	0.7245048667012169	2.1735146001036503	0	0.7025874663820181	0	0	0	0	0	0	0		0.4	0.2	0.1	0.1	0.1	0.2	0.1	0.1
16	SYRB164_0017	STM	ST00	WF05	AST17	AG05	WF: wire floor	G03	5.4773723193857435	2.190948927754298	4.381897855508596	1.095474463877149	0	0	0	0	0	0	0	0	0	16.651802403204293	0	1.1101201602136197	5.550600801068098	0	1.0724630007148357	0	0	0	0	0	0	0		0.4	0.2	0.1	0.1	0.1	0.2	0.1	0.1
17	SYRB164_0018	STM	ST00	WF06	AST18	AG06	WF: wire floor	G03	2.96919306526277	0	1.484596532631385	0	0	0	0	0	0	0	0	0	0	47.61584174737267	2.975990109210792	8.927970327632375	23.807920873686335	0	2.896936758893275	0	0	0	1.4484683794466375	0	0	0		0.4	0.2	0.1	0.1	0.1	0.2	0.1	0.1
18	SYRB164_0019	STM	ST00	RF01	AST19	AG01	CTRL: control	G04	1.7505370569280312	0.5835123523093438	0.5835123523093438	0	0	0	0	0	0	0	0	0	0	2.3137750035465987	0	0	0	0	0	0	0	0	0	0	0	0		0.4	0.2	0.1	0.1	0.1	0.2	0.1	0.1
19	SYRB164_0020	STM	ST00	RF02	AST20	AG02	CTRL: control	G04	0	0	0	0	0	0	0	0	0	0	0	0	0	3.4025821596244112	0	0.6805164319248822	4.763615023474175	0	0.6725396825396821	0	0	0	0	0	0	0		0.4	0.2	0.1	0.1	0.1	0.2	0.1	0.1
20	SYRB164_0021	STM	ST00	RF03	AST21	AG03	CTRL: control	G04	0.7942488302995113	0	0.7942488302995113	0	0	0	0	0	0	0	0	0	0	8.47175409909842	0.7701594635544018	1.5403189271088036	6.931435171989617	0	0.7668964755987064	0	0	0	0	0	0	0		0.4	0.2	0.1	0.1	0.1	0.2	0.1	0.1
21	SYRB164_0022	STM	ST00	RF04	AST22	AG04	CTRL: control	G04	1.3863284467138723	0	1.3863284467138723	0	0	0	0	0	0	0	0	0	0	6.647441860465052	0	2.6589767441860213	3.988465116279031	0	1.3338638373121006	0	0	0	0	0	0	0		0.4	0.2	0.1	0.1	0.1	0.2	0.1	0.1
22	SYRB164_0023	STM	ST00	RF05	AST23	AG05	CTRL: control	G04	1.0605822223877248	1.0605822223877248	1.0605822223877248	0	0	0	1.104742442134373	0	0	0	0	0	0	18.10593952483799	2.011771058315332	2.011771058315332	21.123596112310988	0	2.033623592533344	0	1.016811796266672	0	0	0	0	0		0.4	0.2	0.1	0.1	0.1	0.2	0.1	0.1
23	SYRB164_0024	STM	ST00	RF06	AST24	AG06	CTRL: control	G04	14.052872992058989	4.684290997352996	14.052872992058989	3.122860664901997	0	0	0	1.6205196235482546	0	0	0	0	0	73.22743052031085	4.393645831218651	7.322743052031085	21.96822915609326	0	4.474828754042414	1.4916095846808048	1.4916095846808048	0	0	0	0	0		0.4	0.2	0.1	0.1	0.1	0.2	0.1	0.1
24	SYRB164_0001	SI1	ST01	TC03	AST01	AG01	TC-F: tail cup - functional	G01	204.3573163327251	15.719793564055779	216.14716150576695	11.789845173041833	0	4.213801601971636	0	4.213801601971636	0	0	0	0	0	0	0	0	0	0	0	0	0	0	3.8842854153588426	0	0	0		0.22222222222222224	0.2	0.1	0.1	0.1	0.2	0.1	0.1
25	SYRB164_0102	SI1	ST01	TC04	AST02	AG02	TC-F: tail cup - functional	G01	105.2301288115852	4.711796812459038	94.23593624918078	6.282395749945385	0	0	1.655861508074814	1.655861508074814	0	0	0	0	0	0	0	0	0	0	0	0	0	0	0	0	0	0		0.4	0.2	0.1	0.1	0.1	0.2	0.1	0.1
26	SYRB164_0103	SI1	ST01	TC05	AST03	AG03	TC-F: tail cup - functional	G01	587.3694863276115	30.914183490926916	309.1418349092692	30.914183490926916	0	0	21.899026819572725	10.949513409786363	0	0	0	0	0	0	0	0	0	0	0	0	0	0	0	0	0	0		0.4	0.2	0.1	0.1	0.1	0.2	0.1	0.1
27	SYRB164_0104	SI1	ST01	TC06	AST04	AG04	TC-F: tail cup - functional	G01	266.8192886061281	12.267553499132328	168.6788606130695	9.200665124349246	0	3.2846013548722977	3.2846013548722977	6.569202709744595	0	0	0	0	0	0	0	0	0	0	0	0	0	0	0	0	0	0		0.4	0.2	0.1	0.1	0.1	0.2	0.1	0.1
28	SYRB164_0105	SI1	ST01	TC07	AST05	AG05	TC-F: tail cup - functional	G01	355.0927197802093	21.305563186812556	326.68530219779257	28.407417582416745	0	7.666729041915943	23.00018712574783	7.666729041915943	0	0	0	0	0	0	0	0	0	0	0	0	0	0	0	0	0	0		0.4	0.2	0.1	0.1	0.1	0.2	0.1	0.1
29	SYRB164_0106	SI1	ST01	TC08	AST06	AG06	TC-F: tail cup - functional	G01	466.9371945701402	27.14751131221745	407.21266968326177	38.00651583710443	0	5.908533554266834	5.908533554266834	11.817067108533667	0	0	0	0	0	0	0	0	0	0	0	0	0	0	0	0	0	0		0.4	0.2	0.1	0.1	0.1	0.2	0.1	0.1
30	SYRB164_0107	SI1	ST01	CT03	AST07	AG01	TC-M: tail cup - mock	G02	58.52828091448777	18.622634836427924	31.924516862447874	5.3207528104079795	0	0	5.837168636776942	2.918584318388471	0	0	0	0	0	24.170403742852173	0	0	0	0	0	0	0	0	0	0	0	0		0.4	0.2	0.1	0.1	0.1	0.2	0.1	0.1
31	SYRB164_0108	SI1	ST01	CT04	AST08	AG02	TC-M: tail cup - mock	G02	155.3767495662218	9.711046847888863	106.82151532677749	12.138808559861076	0	0	0	5.370358411365789	0	0	0	0	0	2.481960626757711	0	0	0	0	0	0	0	0	0	0	0	0		0.4	0.2	0.1	0.1	0.1	0.2	0.1	0.1
32	SYRB164_0109	SI1	ST01	CT05	AST09	AG03	TC-M: tail cup - mock	G02	110.14786321344009	14.686381761792013	51.402336166272036	7.343190880896007	0	0	8.101665513954284	8.101665513954284	0	0	0	0	0	44.93291155728528	0	7.488818592880881	7.488818592880881	0	0	0	0	0	0	0	0	0		0.4	0.2	0.1	0.1	0.1	0.2	0.1	0.1
33	SYRB164_0110	SI1	ST01	CT06	AST10	AG04	TC-M: tail cup - mock	G02	137.66078491965155	16.686155747836555	25.02923362175483	16.686155747836555	0	0	4.553376844494816	4.553376844494816	0	0	0	0	0	159.22331271090846	4.190087176602854	4.190087176602854	8.380174353205708	0	0	0	0	0	0	0	0	0		0.4	0.2	0.1	0.1	0.1	0.2	0.1	0.1
34	SYRB164_0111	SI1	ST01	CT07	AST11	AG05	TC-M: tail cup - mock	G02	90.61514379322863	5.909683290862736	65.0065161994901	5.909683290862736	0	2.1272591980157007	2.1272591980157007	2.1272591980157007	0	0	0	0	0	19.488865323435768	0	3.897773064687154	1.948886532343577	0	0	0	0	0	0	0	0	0		0.4	0.2	0.1	0.1	0.1	0.2	0.1	0.1
35	SYRB164_0112	SI1	ST01	CT08	AST12	AG06	TC-M: tail cup - mock	G02	82.83265865771685	49.08601994531368	64.4254011782242	15.339381232910526	0	0	6.555072972566311	3.2775364862831555	0	0	0	0	0	131.54329309920084	5.97924059541822	8.96886089312733	17.93772178625466	0	3.0746814172308734	3.0746814172308734	0	0	0	0	0	0		0.4	0.2	0.1	0.1	0.1	0.2	0.1	0.1
36	SYRB164_0113	SI1	ST01	WF01	AST13	AG01	WF: wire floor	G03	222.54993702770741	35.895151133501194	251.26605793450838	21.537090680100714	0	7.587513997760347	0	15.175027995520693	0	0	0	0	0	427.25503833515813	13.782420591456713	34.45605147864178	20.673630887185066	0	7.085471567267672	7.085471567267672	7.085471567267672	0	0	0	0	0		0.4	0.2	0.1	0.1	0.1	0.2	0.1	0.1
37	SYRB164_0114	SI1	ST01	WF02	AST14	AG02	WF: wire floor	G03	43.68525559780327	8.737051119560654	20.38645261230819	5.82470074637377	0	0	3.0450390189520724	3.0450390189520724	0	0	0	0	0	8.261563517915336	0	0	0	0	0	0	0	0	0	0	0	0		0.4	0.2	0.1	0.1	0.1	0.2	0.1	0.1
38	SYRB164_0115	SI1	ST01	WF03	AST15	AG03	WF: wire floor	G03	83.5178242971008	27.14329289655776	50.11069457826047	8.35178242971008	0	2.1596090181153027	4.319218036230605	4.319218036230605	0	0	0	0	0	35.00838134132876	0	1.9449100745182641	1.9449100745182641	0	0	0	0	0	0	0	0	0		0.4	0.2	0.1	0.1	0.1	0.2	0.1	0.1
39	SYRB164_0116	SI1	ST01	WF04	AST16	AG04	WF: wire floor	G03	119.10162930779053	12.67038609657346	72.22120075046873	7.602231657944075	0	1.2964130896727526	0	3.8892392690182573	0	0	0	0	0	10.464300960512228	0	1.162700106723581	1.162700106723581	0	0	0	0	0	0	0	0	0		0.4	0.2	0.1	0.1	0.1	0.2	0.1	0.1
40	SYRB164_0117	SI1	ST01	WF05	AST17	AG05	WF: wire floor	G03	126.18467059256459	31.966783216783032	114.40743467059191	15.142160471107752	1.682462274567528	1.7023026315789376	1.7023026315789376	6.80921052631575	0	1.5085530320017853	0	0	0	197.8378072688874	9.130975720102496	12.174634293469994	16.74012215352124	0	3.1268882175226405	4.6903323262839605	1.5634441087613202	0	1.5634441087613202	0	0	0		0.2	0.2	0.1	0.1	0.11111111111111112	0.2	0.1	0.1
41	SYRB164_0118	SI1	ST01	WF06	AST18	AG06	WF: wire floor	G03	150.48891395423652	29.747808572349083	43.74677731227806	8.749355462455613	0	1.7698909988345635	5.30967299650369	3.539781997669127	0	0	0	0	0	45.92586206896512	0	4.7509512485136325	9.501902497027265	0	0	0	0	0	0	0	0	0		0.4	0.2	0.1	0.1	0.125	0.2	0.1	0.1
42	SYRB164_0119	SI1	ST01	RF01	AST19	AG01	CTRL: control	G04	76.96318114874789	17.25036818851246	63.693667157584464	6.634756995581714	0	1.3416642707520388	2.6833285415040775	5.366657083008155	0	0	0	0	0	45.6589322320923	2.4031016964259106	2.4031016964259106	2.4031016964259106	0	0	1.2347945978127994	0	0	1.2347945978127994	0	0	0		0.4	0.2	0.1	0.1	0.14285714285714288	0.2	0.1	0.1
43	SYRB164_0120	SI1	ST01	RF02	AST20	AG02	CTRL: control	G04	76.2582292246888	18.70484867775386	34.53202832816097	4.316503541020121	0	1.4542778849081461	2.9085557698162923	4.362833654724438	0	1.29767253930768	0	0	0	31.2855883217399	1.303566180072496	1.303566180072496	1.303566180072496	0	0	1.3398442882733879	0	0	0	0	0	0		0.4	0.2	0.1	0.1	0.16666666666666669	0.2	0.1	0.1
44	SYRB164_0121	SI1	ST01	RF03	AST21	AG03	CTRL: control	G04	141.57176470588138	46.16470588235263	101.56235294117579	15.388235294117543	0	3.1095849056603564	9.328754716981068	6.219169811320713	0	0	0	0	0	19.528794093519146	0	2.7898277276455925	2.7898277276455925	0	0	0	0	0	0	0	0	0		0.4	0.2	0.1	0.1	0.2	0.2	0.1	0.1
45	SYRB164_0122	SI1	ST01	RF04	AST22	AG04	CTRL: control	G04	182.35096153846072	45.264423076922874	131.91346153846095	14.225961538461476	0	1.3062278402959706	2.612455680591941	5.224911361183882	0	0	0	0	0	43.39970930232539	0	8.210755813953451	3.518895348837194	0	0	0	1.2059933931099522	0	1.2059933931099522	0	0	0		0.4	0.2	0.1	0.1	0.25000000000000006	0.2	0.1	0.1
46	SYRB164_0123	SI1	ST01	RF05	AST23	AG05	CTRL: control	G04	76.53284116516636	15.306568233033273	19.898538702943256	6.122627293213308	0	0	0	3.090889875290624	0	1.388744607719585	0	0	0	102.78850186691177	2.778067618024643	2.778067618024643	5.556135236049286	0	1.428376068376063	1.428376068376063	1.428376068376063	0	0	0	0	0		0.4	0.2	0	0.1	0	0.2	0.1	0.1
47	SYRB164_0124	SI1	ST01	RF06	AST24	AG06	CTRL: control	G04	11.698701070738903	21.057661927330024	30.41662278392115	7.019220642443341	0	0	0	0	0	0	0	0	0	163.5812215724485	16.9954515919427	21.244314489928374	19.11988304093554	0	2.1849565614997557	4.369913122999511	4.369913122999511	0	0	0	0	0		0.2	0.2	0.1	0.1	0.5000000000000001	0.2	0.1	0.1
48	210190412_0201	SI2	ST02	TC03	AST01	AG01	TC-F: tail cup - functional	G01	282.06889070736594	47.36231373817712	226.2866100824018	14.734942051877326	1.0524958608483805	3.452243626211076	5.7537393770184595	6.904487252422152	0	0	0	0	0	0	0	0	0	0	0	0	0	0	1.1160427807486601	0	0	0		0.3	0.2	0.1	0.1	0.1	0.14285714285714288	0.1	0.2
49	210190412_0202	SI2	ST02	TC04	AST02	AG02	TC-F: tail cup - functional	G01	150.21995330665982	27.995536752604778	112.66496497999486	8.876633604484443	0.6828179695757265	1.4818589350791755	6.66836520785629	2.963717870158351	0	0	0	0	0	0.7159926162107735	0	0	0	0	0	0	0	0	0	0	0	0		0.3	0.2	0.1	0.1	0.1	0.14814814814814817	0.1	0.2
50	210190412_0203	SI2	ST02	TC05	AST03	AG03	TC-F: tail cup - functional	G01	280.30150015715344	48.9847281828035	163.28242727601167	15.647899280617786	1.360686893966764	2.930755043871902	2.930755043871902	5.861510087743804	0	0	0	0	0	10.672330299741157	0	1.422977373298821	0	0	0	0	0	0	0	0	0	0		0.2	0.2	0.1	0.1	0.1	0.15384615384615388	0.1	0.2
51	210190412_0204	SI2	ST02	TC06	AST04	AG04	TC-F: tail cup - functional	G01	322.881608330574	58.2245523219068	224.95849760736715	18.525993920606705	1.3232852800433363	2.828794111279493	9.900779389478224	7.071985278198733	0	0	0	0	0	0	0	0	0	0	0	0	0	0	1.3703098376047549	0	0	0		0.3	0.2	0.1	0.1	0.1	0.16	0.1	0.2
52	210190412_0205	SI2	ST02	TC07	AST05	AG05	TC-F: tail cup - functional	G01	255.3727764057425	67.36211031175098	242.3025161959998	21.1134972618921	1.0054046315186713	3.199731678685243	5.3328861311420725	6.399463357370486	0	0	0	0	0	0	0	0	0	0	0	0	0	0	0	0	0	0		0.3	0.2	0.1	0.1	0.1	0.16666666666666669	0.1	0.2
53	210190412_0206	SI2	ST02	TC08	AST06	AG06	TC-F: tail cup - functional	G01	383.5842952438374	102.86059313801225	315.01056648516254	32.143935355628834	2.142929023708589	4.512629516530471	9.025259033060943	9.025259033060943	0	0	0	0	0	0	0	0	0	0	0	0	0	0	0	0	0	0		0.3	0.2	0.1	0.1	0.1	0.1739130434782609	0.1	0.2
54	210190412_0207	SI2	ST02	CT03	AST07	AG01	TC-M: tail cup - mock	G02	82.18045266289433	17.43221723152304	68.0686577611852	19.92253397888347	0.8301055824534781	1.7350120519000944	4.3375301297502356	2.6025180778501413	0	1.6751911144629912	0	0	0	211.26208310552175	9.446678512848534	9.446678512848534	22.328512848551078	0	3.358459512837387	3.358459512837387	0.8396148782093468	0	0	0	0	0		0.1	0.2	0.1	0.1	0.1	0.18181818181818182	0.1	0.2
55	210190412_0208	SI2	ST02	CT04	AST08	AG02	TC-M: tail cup - mock	G02	152.51668344559423	32.58903492427227	97.11532407433137	10.428491175767126	0.6517806984854454	0.6760745903548948	0	4.056447542129368	0	0	0	0	0	3.362366122491413	0	0.6724732244982827	0.6724732244982827	0	0	0	0	0	0	0	0	0		0.3	0.2	0.1	0.1	0.1	0.19047619047619047	0.1	0.2
56	210190412_0209	SI2	ST02	CT05	AST09	AG03	TC-M: tail cup - mock	G02	281.4767712479799	37.206699647721486	118.09082931668125	24.265238900687926	0	3.362104428327347	10.086313284982038	10.086313284982038	0	1.6308284319704034	0	0	0	343.5856725896642	16.76027671169094	55.308913148580096	40.22466410805825	0	3.2577401094962513	6.5154802189925025	6.5154802189925025	0	0	0	0	0		0.10588235294117648	0.10588235294117648	0.1	0.1	0.1	0.2	0.1	0.2
57	210190412_0210	SI2	ST02	CT06	AST10	AG04	TC-M: tail cup - mock	G02	161.76835870747234	20.048215395370505	26.96139311791206	10.41740716536124	1.3826355445083107	1.450416154922738	4.351248464768213	2.900832309845476	0	2.7975758038063985	0	0	0	159.40221828594494	4.3276620349125325	2.1638310174562663	8.655324069825065	0	2.112000044129976	2.112000044129976	1.4080000294199841	0	0	0	0	0		0.11250000000000002	0.11250000000000002	0.1	0.1	0.1	0.2	0.1	0.2
58	210190412_0211	SI2	ST02	CT07	AST11	AG05	TC-M: tail cup - mock	G02	272.83545574877803	45.13067689077531	144.6233054908936	8.54374416128959	1.0256972020630755	3.2590182601976365	3.2590182601976365	5.431697100329394	0	1.0413754014736407	0	0	0	51.73225575180844	1.0777553281626757	6.466531968976055	3.2332659844880274	0	0	0	1.0565800173123796	0	0	0	0	0		0.24	0.24	0.1	0.1	0.1	0.2	0.1	0.2
59	210190412_0212	SI2	ST02	CT08	AST12	AG06	TC-M: tail cup - mock	G02	46.26876130359242	16.524557608425866	74.36050923791639	12.111547697749478	0	0.8836368857384452	4.418184428692225	1.7672737714768905	0	0.8418738425276409	0	0	0	283.31106426385634	20.11158789527375	20.11158789527375	48.96734444066653	0	5.166681558562964	6.027795151656792	4.3055679654691374	0	0	0	0	0		0.1285714285714286	0.1285714285714286	0.1	0.1	0.1	0.2	0.1	0.2
60	210190412_0213	SI2	ST02	WF01	AST13	AG01	WF: wire floor	G03	35.6445842696629	10.447550561797746	95.25707865168535	8.438216487945198	0.6145617977528086	0.6637967684848735	1.99139030545462	2.655187073939494	0	1.885420713417939	0	0	0	248.95877923769115	20.964949830542416	34.72319815683587	31.44742474581362	0	3.889078000718772	6.4817966678646215	4.5372576675052345	0	0	0	0	0		0.13846153846153847	0.13846153846153847	0.1	0.1	0.1	0.2	0.1	0.1
61	210190412_0214	SI2	ST02	WF02	AST14	AG02	WF: wire floor	G03	175.38139329805895	49.84523809523781	105.22883597883538	12.36684060254005	0	4.028328611897994	10.070821529744984	8.056657223795987	0	1.8948339483394725	0	0	0	61.4613899613896	1.982625482625471	1.982625482625471	3.965250965250942	0	0	1.9708508403361231	0	0	0	0	0	0		0.3	0.3	0.1	0.1	0.1	0.2	0.1	0.2
62	210190412_0215	SI2	ST02	WF03	AST15	AG03	WF: wire floor	G03	158.4421052631576	22.029383619476462	73.71370672670967	13.780097042936896	0	1.867803392779466	6.53731187472813	5.603410178338398	0	1.745724739656625	0	0	0	118.2621602979719	3.6670437301696714	9.167609325424179	8.25084839288176	0	0.9157662499292849	1.8315324998585698	0.9157662499292849	0	0	0	0	0		0.32727272727272727	0.16363636363636364	0.1	0.1	0.1	0.2	0.1	0.2
63	210190412_0216	SI2	ST02	WF04	AST16	AG04	WF: wire floor	G03	274.5735177865582	71.5814229249004	198.71857707509665	20.118022328548427	1.0683794466403045	3.5696852129441456	0	9.519160567851054	0	1.1047494899115726	0	0	0	16.30691578360272	0	2.3295593976575315	2.3295593976575315	0	0	0	0	0	0	0	0	0		0.36	0.18	0.1	0.1	0.1	0.2	0.1	0.1
64	210190412_0217	SI2	ST02	WF05	AST17	AG05	WF: wire floor	G03	48.859350759593745	16.84805198606681	96.87629891988415	15.163246787460128	0.8424025993033406	0.9467915807536368	2.84037474226091	2.84037474226091	0	1.7350222526532022	0	0	0	275.3972975600274	22.873529697676695	28.363176825119105	36.59764751628271	0	2.769416607015034	6.4619720830350795	2.769416607015034	0	0	0	0	0		0.18181818181818182	0.18181818181818182	0.1	0.09090909090909091	0.1	0.19047619047619047	0.1	0.1
65	210190412_0218	SI2	ST02	WF06	AST18	AG06	WF: wire floor	G03	257.39350287887305	16.379586546837373	72.53816899313695	16.379586546837373	0	2.626105795269886	9.1913702834446	5.252211590539772	0	1.195566683105084	0	0	0	192.25108533862434	2.513086082857834	16.335059538575923	28.900489952865087	0	1.2676427149553626	1.2676427149553626	2.5352854299107253	0	0	0	0	0		0.33333333333333337	0.33333333333333337	0.1	0.08333333333333334	0.1	0.18181818181818185	0.1	0.2
66	210190412_0219	SI2	ST02	RF01	AST19	AG01	CTRL: control	G04	46.418628688849154	23.566380718954182	114.26123984947483	14.282654981184354	0.7141327490592178	0.8003256131505676	1.6006512263011352	4.001628065752838	0	1.4484841173223328	0	0	0	298.13284548268985	31.10291772211268	33.37874097007215	42.482033961910005	0	3.0608650608650523	8.417378917378894	4.591297591297578	0	0	0	0	0		0.15384615384615385	0.3076923076923077	0.1	0.07692307692307693	0.1	0.1739130434782609	0.1	0.2
67	210190412_0220	SI2	ST02	RF02	AST20	AG02	CTRL: control	G04	24.07259694024827	23.181019275794625	45.470460887135616	7.132621315629117	0	0	6.984464172479396	1.9955611921369707	0	0.89749158534063	0	0	0	184.5876734918237	16.86587879620724	11.243919197471493	14.991892263295325	0	1.8900900900900917	7.560360360360367	2.835135135135137	0	0	0	0	0		0.28571428571428575	0.28571428571428575	0.1	0.07142857142857144	0.1	0.25	0.1	0.2
68	210190412_0221	SI2	ST02	RF03	AST21	AG03	CTRL: control	G04	142.8638438544048	17.558684719535787	84.60093546685425	14.366196588711098	0.7981220327061722	4.459753012944503	3.5678024103556027	6.243654218122304	0	0.797564295436636	0	0	0	78.85127092143358	3.3200535124814143	12.450200671805304	10.790173915564596	0	2.511152722334253	1.6741018148895022	1.6741018148895022	0	0	0	0	0		0.26666666666666666	0.26666666666666666	0.1	0.06666666666666667	0.1	0.16	0.1	0.2
69	210190412_0222	SI2	ST02	RF04	AST22	AG04	CTRL: control	G04	247.48476471947117	56.829834861508196	148.49085883168271	17.415594554333154	0.9166102397017452	2.0459226793714387	3.068884019057158	6.137768038114316	0	0.9094177380672882	0	0	0	70.76139765695211	0.9434853020926949	11.321823625112339	6.604397114648864	0	0	0	0.9513803999354181	0	0	0	0	0		0.25	0.25	0.1	0.0625	0.1	0.15384615384615388	0.1	0.2
70	210190412_0223	SI2	ST02	RF05	AST23	AG05	CTRL: control	G04	47.159696923312495	15.719898974437497	28.819814786468744	11.353260370427082	0	0.9733342901223511	0	1.9466685802447021	0	0.8603868871176705	0	0	0	257.18940144670296	16.01871704512337	9.789215972019838	27.58779046660136	0	2.691840315858745	5.38368063171749	3.589120421144994	0	0	0	0	0		0.11764705882352941	0.23529411764705882	0.1	0.058823529411764705	0.1	0.14814814814814817	0.1	0.2
71	210190412_0224	SI2	ST02	RF06	AST24	AG06	CTRL: control	G04	2.151823909154542	0	9.683207591195439	4.303647818309084	0	0	0	0	0	0	0	0	0	160.66962920829008	20.626506452415615	31.48256248000278	54.280280137935826	1.0856056027587166	1.0944603840211855	2.188920768042371	3.2833811520635563	0	0	0	0	0		0.22222222222222224	0.22222222222222224	0.1	0.05555555555555556	0.1	0.14285714285714288	0.1	0.2
72	21090414_0301	SI3	ST03	TC03	AST01	AG01	TC-F: tail cup - functional	G01	176.03801739260234	42.85135949688347	167.93100343373249	12.739593363938331	0	2.3928622690394206	4.785724538078841	3.5892934035591306	0	0	0	0	0	0	0	0	0	0	0	0	0	0	0	0	0	0		0.4	0.2	0.1	0.1		0.2	0.1	0.1
73	21090414_0302	SI3	ST03	TC04	AST02	AG02	TC-F: tail cup - functional	G01	270.32683703791656	70.08473552834874	235.99961963627638	21.454510876025125	1.4303007250683415	1.4894302509020239	4.468290752706071	5.957721003608095	0	0	0	0	0	1.3715383265006822	0	0	0	0	0	0	0	0	0	0	0	0		0.4	0.2	0.1	0.1		0.2	0.1	0.1
74	21090414_0303	SI3	ST03	TC05	AST03	AG03	TC-F: tail cup - functional	G01	214.45197065519696	43.796529218314866	141.96116367315858	13.592026309132201	1.5102251454591336	1.5852606006450323	3.1705212012900645	3.1705212012900645	0	0	0	0	0	10.27535754065486	0	2.9358164401871027	0	0	0	0	0	0	0	0	0	0		0.4	0.2	0.1	0.1		0.2	0.1	0.1
75	21090414_0304	SI3	ST03	TC06	AST04	AG04	TC-F: tail cup - functional	G01	160.47445018032562	30.36003111519674	140.23442943686112	10.120010371732246	0	1.5297002124478614	6.1188008497914455	3.0594004248957227	0	0	0	0	0	0	0	0	0	0	0	0	0	0	0	0	0	0		0.4	0.2	0.1	0.1		0.2	0.1	0.1
76	21090414_0305	SI3	ST03	TC07	AST05	AG05	TC-F: tail cup - functional	G01	217.90534533339755	52.96310476853413	199.7465665556144	16.64554721296787	1.5132315648152608	3.2279115939523084	4.841867390928463	4.841867390928463	0	0	0	0	0	0	0	0	0	0	0	0	0	0	0	0	0	0		0.4	0.2	0.1	0.1		0.2	0.1	0.1
77	21090414_0306	SI3	ST03	TC08	AST06	AG06	TC-F: tail cup - functional	G01	216.5007052675801	78.72752918821094	240.5563391862001	24.05563391862001	2.1868758107836372	2.351103270771263	4.702206541542526	4.702206541542526	0	0	0	0	0	0	0	0	0	0	0	0	0	0	0	0	0	0		0.4	0.2	0.1	0.1		0.2	0.1	0.1
78	21090414_0307	SI3	ST03	CT03	AST07	AG01	TC-M: tail cup - mock	G02	30.21238243430154	9.71112292531121	56.10871023513143	16.185204875518682	1.0790136583679122	0	4.677291910486935	1.1693229776217338	0	1.1285153863976252	0	0	0	206.0684092444275	9.971052060214234	12.186841406928508	29.913156180642698	0	1.1539576397288087	1.1539576397288087	1.1539576397288087	0	0	0	0	0		0.2	0.2	0.1	0.1		0.2	0.1	0.1
79	21090414_0308	SI3	ST03	CT04	AST08	AG02	TC-M: tail cup - mock	G02	157.15840099489373	41.23462996400677	116.70178291700029	13.2262020639267	0	0.8498699186545154	0	4.249349593272577	0	0	0	0	0	5.670095929888271	0	0.8100137042697532	0.8100137042697532	0	0	0	0	0	0	0	0	0		0.4	0.2	0.1	0.1		0.2	0.1	0.1
80	21090414_0309	SI3	ST03	CT05	AST09	AG03	TC-M: tail cup - mock	G02	11.162362623823363	11.162362623823363	9.567739391848596	3.1892464639495324	0	0	1.7572358652198738	0	0	0	0	0	0	250.8067206236063	16.720448041573754	48.489299320563894	51.83338892887865	0	1.7432895488292397	3.4865790976584794	3.4865790976584794	0	0	0	0	0		0.2	0.2	0.1	0.1		0.2	0.1	0.1
81	21090414_0310	SI3	ST03	CT06	AST10	AG04	TC-M: tail cup - mock	G02	42.47305056350899	9.00943496801706	20.59299421261042	14.157683521169664	1.2870621382881513	0	5.677845094056347	1.4194612735140868	0	1.3535401119402992	0	0	0	245.27068268764486	10.722215636618355	8.041661727463765	25.46526213696859	1.3402769545772943	2.7890309439694363	1.3945154719847181	2.7890309439694363	0	0	0	0	0		0.2	0.2	0.1	0.1		0.2	0.1	0.1
82	21090414_0311	SI3	ST03	CT07	AST11	AG05	TC-M: tail cup - mock	G02	171.6707118254883	6.986598737083827	107.79323765786478	10.978940872560301	0.9980855338691182	2.2033208955223937	0	3.30498134328359	0	0	0	0	0	8.257490923759601	0	1.0321863654699501	0	0	0	0	0	0	0	0	0	0		0.4	0.2	0.1	0.1		0.2	0.1	0.1
83	21090414_0312	SI3	ST03	CT08	AST12	AG06	TC-M: tail cup - mock	G02	4.32973841277092	17.31895365108368	17.31895365108368	5.772984550361228	0	0	1.5943377510906098	0	0	0	0	0	0	161.56324558081997	14.822316108332105	22.233474162498158	65.21819087666127	0	1.5359400797326073	1.5359400797326073	1.5359400797326073	0	0	0	0	0		0.2	0.2	0.1	0.1		0.2	0.1	0.1
84	21090414_0313	SI3	ST03	WF01	AST13	AG01	WF: wire floor	G03	31.895167053778735	12.758066821511493	85.05377881007662	10.631722351259578	0	0	0	2.3509181553801364	0	0	0	0	0	223.3683773911962	15.180375162508478	23.85487525537047	21.68625023215497	0	2.242667157275016	2.242667157275016	2.242667157275016	0	0	0	0	0		0.2	0.2	0.1	0.1		0.2	0.1	0.1
85	21090414_0314	SI3	ST03	WF02	AST14	AG02	WF: wire floor	G03	1.8197593521897748	7.279037408759099	7.279037408759099	1.8197593521897748	0	0	2.013658925016582	0	0	0	0	0	0	84.7788556628205	9.215093006828317	16.58716741229097	23.959241817753625	0	0	1.9021166220507724	1.9021166220507724	0	0	0	0	0		0.2	0.2	0.1	0.1		0.2	0.1	0.1
86	21090414_0315	SI3	ST03	WF03	AST15	AG03	WF: wire floor	G03	32.23941097184144	28.44653909280127	37.928718790401696	8.533961727840381	0	0	3.150457477254282	1.050152492418094	0	0.9352235229053368	0	0	0	117.2961023092901	4.768134240215045	10.4898953284731	11.443522176516106	0	0.9822404624951316	0.9822404624951316	0.9822404624951316	0	0	0	0	0		0.2	0.2	0.1	0.1		0.2	0.1	0.1
87	21090414_0316	SI3	ST03	WF04	AST16	AG04	WF: wire floor	G03	111.59100712307055	10.429066086268277	88.64706173328035	10.429066086268277	0	1.156021956732319	0	3.4680658701969564	0	0	0	0	0	33.32803437164331	1.0415010741138535	6.249006444683121	3.1245032223415605	0	0	0	0	0	0	0	0	0		0.4	0.2	0.1	0.1		0.2	0.1	0.1
88	21090414_0317	SI3	ST03	WF05	AST17	AG05	WF: wire floor	G03	5.768322251354082	3.845548167569388	36.53270759190919	5.768322251354082	0	0	1.0703241972048911	0	0	0.9259663108100941	0	0	0	159.84258742723273	18.18568359950552	22.97138980990171	32.542802230694086	0	0.9784011180927089	1.9568022361854178	1.9568022361854178	0	0.9784011180927089	0	0	0		0.2	0.2	0.11111111111111112	0.1		0.2	0.1	0.1
89	21090414_0318	SI3	ST03	WF06	AST18	AG06	WF: wire floor	G03	87.66049289099524	8.154464454976303	26.502009478672985	6.115848341232226	0	0	0	2.2775412026726056	0	0	0	0	0	77.43290987124462	0	8.15083261802575	12.226248927038624	0	0	0	0	0	0	0	0	0		0.4	0.2	0.125	0.1		0.2	0.1	0.1
90	21090414_0319	SI3	ST03	RF01	AST19	AG01	CTRL: control	G04	2.238401611953992	6.715204835861976	20.14561450758593	2.238401611953992	0	0	1.2547309597392131	0	0	0	0	0	0	87.60655425489209	13.477931423829551	14.601092375815348	21.34005808773012	0	0	1.1398072503563386	1.1398072503563386	0	0	0	0	0		0.2	0.2	0.14285714285714288	0.1		0.2	0.1	0.1
91	21090414_0320	SI3	ST03	RF02	AST20	AG02	CTRL: control	G04	9.965277777777786	45.5555555555556	66.90972222222229	14.236111111111125	0	0	0	0	0	1.378176713947992	0	0	0	282.56458557588826	43.03013993541446	32.98977395048442	61.67653390742739	1.4343379978471489	1.4503276735180235	5.801310694072094	4.35098302055407	0	0	0	0	0		0.2	0.2	0.16666666666666669	0.1		0.2	0.1	0.1
92	21090414_0321	SI3	ST03	RF03	AST21	AG03	CTRL: control	G04	30.559105345560145	11.459664504585053	26.739217177365123	9.549720420487546	0	0	2.1561611827431557	2.1561611827431557	0	0	0	0	0	129.44356328082506	11.591960890820156	48.299837045083976	44.435850081477255	0	3.89292572198836	1.94646286099418	3.89292572198836	0	0	0	0	0		0.2	0.2	0.2	0.1		0.2	0.1	0.1
93	21090414_0322	SI3	ST03	RF04	AST22	AG04	CTRL: control	G04	69.66278128541335	4.543224866440001	51.48988181965335	6.057633155253336	0	0	0	1.715575098356855	0	0	0	0	0	26.14571386013247	0	6.151932672972346	1.5379831682430865	0	0	0	0	0	0	0	0	0		0.4	0.2	0.25000000000000006	0.1		0.2	0.1	0.1
94	21090414_0323	SI3	ST03	RF05	AST23	AG05	CTRL: control	G04	6.788110810450066	5.430488648360053	12.218599458810118	5.430488648360053	0	0	0	0	0	0	0	0	0	215.9406821219706	17.99505684349755	12.458116276267534	38.758583970610104	0	0	1.3845346625565698	2.7690693251131395	0	0	0	0	0		0.2	0.2	0.3333333333333334	0.1		0.2	0.1	0.1
95	21090414_0324	SI3	ST03	RF06	AST24	AG06	CTRL: control	G04	1.2307599491027155	22.15367908384888	11.07683954192444	7.384559694616292	0	0	0	0	0	0	0	0	0	220.47708787938893	31.496726839912704	51.65463201745683	112.12834755008923	1.2598690735965081	0	1.2555876036359999	2.5111752072719997	0	0	0	0	0		0.2	0.2	0.5000000000000001	0.1		0.2	0.1	0.1
96	20190412_0401	CEC	ST04	TC03	AST01	AG01	TC-F: tail cup - functional	G01	0	0.7674115032399715	1.534823006479943	1.534823006479943	0	0	0	0	0	0	0	0	0	2.324268474127953	1.5495123160853022	9.297073896511812	30.990246321706042	0	1.5563979822156233	0	0	0	0	0	0	0		0.3	0.2	0.1	0.05	0.1	0.2	0.1	0.2
97	20190412_0402	CEC	ST04	TC04	AST02	AG02	TC-F: tail cup - functional	G01	1.3803134250662332	0	7.591723837864282	0	0	0	0	0	0	0	0	0	0	9.148117046702392	0.7037013112847995	4.925909178993596	30.962857696531177	0	1.4111432635679158	0	0	0	0.7055716317839579	0	0	0		0.3	0.2	0.1	0.05	0.1	0.13333333333333336	0.1	0.2
98	20190412_0403	CEC	ST04	TC05	AST03	AG03	TC-F: tail cup - functional	G01	2.0699123384618496	0.6899707794872832	5.519766235898266	1.3799415589745665	0	0	0	0	0	0	0	0	0	10.658268096838452	1.4211024129117935	9.237165683926658	41.92252118089791	0	2.8446267216392243	0	0.7111566804098061	0	2.133470041229418	0	0	0		0.2	0.2	0.1	0.05	0.1	0.13333333333333336	0.1	0.2
99	20190412_0404	CEC	ST04	TC06	AST04	AG04	TC-F: tail cup - functional	G01	1.3311953270896801	0.6655976635448401	7.321574298993241	0.6655976635448401	0	0	0	0	0	0	0	0	0	10.38513754912468	1.3846850065499574	4.846397522924851	25.616672621174214	0	1.3833367251414372	0	0	0	0	0	0	0		0.2	0.2	0.1	0.05	0.1	0.13333333333333336	0.1	0.2
100	20190412_0405	CEC	ST04	TC07	AST05	AG05	TC-F: tail cup - functional	G01	0	1.1002406123524868	3.30072183705746	1.1002406123524868	0	0	0	0	0	0	0	0	0	1.1560117501231002	1.1560117501231002	4.624047000492401	39.304399504185405	0	0	0	0	0	1.1527518078542272	0	0	0		0.3	0.2	0.1	0.05	0.1	0.13333333333333336	0.1	0.2
101	20190412_0406	CEC	ST04	TC08	AST06	AG06	TC-F: tail cup - functional	G01	0	1.0033949660481143	3.010184898144342	1.0033949660481143	0	0	0	0	0	0	0	0	0	3.194878467224698	0	2.129918978149799	36.20862262854658	0	0	0	0	0	0	0	0	0		0.3	0.2	0.1	0.05	0.1	0.13333333333333336	0.1	0.2
102	20190412_0407	CEC	ST04	CT03	AST07	AG01	TC-M: tail cup - mock	G02	0	0	0	0.823608704024648	0	0	0	0	0	0	0	0	0	3.5322406454481907	1.7661203227240954	4.4153008068102375	61.814211295343334	0	2.6317613301465754	0	0.8772537767155253	0	0.8772537767155253	0	0	0		0.3	0.2	0.1	0.05	0.1	0.2	0.1	0.2
103	20190412_0408	CEC	ST04	CT04	AST08	AG02	TC-M: tail cup - mock	G02	0	0.6532313032724089	1.3064626065448177	0	0	0	0	0	0	0	0	0	0	0.7075653199280068	0.7075653199280068	2.12269595978402	18.396698318128173	0	1.4031231974670824	0	0	0	1.4031231974670824	0	0	0		0.3	0.2	0.1	0.05	0.1	0.2	0.1	0.2
104	20190412_0409	CEC	ST04	CT05	AST09	AG03	TC-M: tail cup - mock	G02	0	0.6764755541069101	0	0.6764755541069101	0	0	0	0	0	0	0	0	0	4.443736087873717	1.4812453626245725	7.406226813122863	26.662416527242303	0	2.932680331099724	0	0.733170082774931	0	0.733170082774931	0	0	0		0.3176470588235294	0.2	0.1	0.05	0.1	0.13333333333333336	0.1	0.2
105	20190412_0410	CEC	ST04	CT06	AST10	AG04	TC-M: tail cup - mock	G02	0	0.6076856212981856	0	0.6076856212981856	0	0	0	0	0	0	0	0	0	0.665607510380934	3.3280375519046697	3.3280375519046697	98.50991153637823	0.665607510380934	0.6591476244067122	0	1.3182952488134243	0	0.6591476244067122	0	0	0		0.3375	0.2	0.1	0.05	0.1	0.13333333333333336	0.1	0.2
106	20190412_0411	CEC	ST04	CT07	AST11	AG05	TC-M: tail cup - mock	G02	0	0.8384297924775553	2.515289377432666	1.6768595849551107	0	0	0	0	0	0	0	0	0	2.756278876716217	1.837519251144145	10.106355881292796	51.45053903203605	0	1.8203484997453168	0	0	0	0	0	0	0		0.36	0.2	0.1	0.05	0.1	0.2	0.2	0.2
107	20190412_0412	CEC	ST04	CT08	AST12	AG06	TC-M: tail cup - mock	G02	0	0.8739384088762581	0.8739384088762581	1.7478768177525161	0	0	0	0	0	0	0	0	0	6.706742434253993	3.8324242481451387	7.664848496290277	71.85795465272135	0	0.9495018802382448	0	0.9495018802382448	0	0	0	0	0		0.2571428571428572	0.2	0.1	0.05	0.1	0.13333333333333336	0.1	0.2
108	20190412_0413	CEC	ST04	WF01	AST13	AG01	WF: wire floor	G03	0	0	1.0223334922082128	2.0446669844164256	0	0	0	0	0	0	0	0	0	2.2426140641469443	2.2426140641469443	12.334377352808193	47.09489534708583	0	2.223298804480349	0	1.1116494022401744	0	2.223298804480349	0	0	0		0.41538461538461535	0.1	0.1	0.05	0.1	0.13333333333333336	0.1	0.2
109	20190412_0414	CEC	ST04	WF02	AST14	AG02	WF: wire floor	G03	0	0	0	1.8102606796779033	0	0	0	0	0	0	0	0	0	1.98643301990475	1.98643301990475	3.9728660398095	42.70830992795212	0	1.9700613191912493	0	0.9850306595956246	0	0	0	0	0		0.44999999999999996	0.1	0.1	0.05	0.1	0.13333333333333336	0.1	0.2
110	20190412_0415	CEC	ST04	WF03	AST15	AG03	WF: wire floor	G03	0	0	0	0	0	0	0	0	0	0	0	0	0	0	0.8339879041290219	1.6679758082580438	29.18957664451576	0	0.8274268104776572	0	0.8274268104776572	0	0.8274268104776572	0	0	0		0.49090909090909085	0.2	0.1	0.05	0.1	0.13333333333333336	0.1	0.2
111	20190412_0416	CEC	ST04	WF04	AST16	AG04	WF: wire floor	G03	0	1.2035817167357248	0	0	0	0	0	0	0	0	0	0	0	0	0	2.643900662109734	26.43900662109734	0	0	0	0	0	1.3120503701806583	0	0	0		0.5399999999999999	0.2	0.1	0.05	0.1	0.13333333333333336	0.1	0.2
112	20190412_0417	CEC	ST04	WF05	AST17	AG05	WF: wire floor	G03	0	0	0	0	0	0	0	0	0	0	0	0	0	0	0.8054840422334862	4.832904253400917	30.608393604872475	0	0	0	0	0	0	0	0	0		0.5454545454545454	0.2	0.1	0.05	0.1	0.13333333333333336	0.1	0.2
113	20190412_0418	CEC	ST04	WF06	AST18	AG06	WF: wire floor	G03	0.845547895360615	3.38219158144246	4.227739476803075	0.845547895360615	0	0	0	0	0	0	0	0	0	4.483388673505351	4.483388673505351	9.863455081711773	71.73421877608561	0	0.8950677381271896	0	0.8950677381271896	0	0.8950677381271896	0	0	0		0.5	0.1	0.1	0.05	0.1	0.13333333333333336	0.1	0.2
114	20190412_0419	CEC	ST04	RF01	AST19	AG01	CTRL: control	G04	0	0	0	0	0	0	0	0	0	0	0	0	0	1.08968088712411	1.08968088712411	5.448404435620549	22.33845818604425	0	1.6358373165284772	0	0.5452791055094924	0	0	0	0	0		0.4615384615384615	0.1	0.1	0.05	0.1	0.13333333333333336	0.1	0.2
115	20190412_0420	CEC	ST04	RF02	AST20	AG02	CTRL: control	G04	0	0	0	0	0	0	0	0	0	0	0	0	0	0.7742929127336122	0.7742929127336122	3.097171650934449	19.357322818340307	0	0.7769022914623093	0	0.7769022914623093	0	0	0	0	0		0.28571428571428575	0.1	0.1	0.05	0.1	0.13333333333333336	0.1	0.1
116	20190412_0421	CEC	ST04	RF03	AST21	AG03	CTRL: control	G04	0	0	0	0.6983566893338842	0	0	0	0	0	0	0	0	0	0.7022370690835408	1.4044741381670816	4.915659483584785	32.30290517784287	0	1.4127604001034602	0	0.7063802000517301	0	0.7063802000517301	0	0	0		0.39999999999999997	0.2	0.1	0.05	0.1	0.13333333333333336	0.1	0.2
117	20190412_0422	CEC	ST04	RF04	AST22	AG04	CTRL: control	G04	0	0	0	1.1557530833820286	0	0	0	0	0	0	0	0	0	0	0	2.283602428046408	15.985216996324853	0	0	0	0	0	1.1513872032000516	0	0	0		0.37499999999999994	0.2	0.1	0.05	0.1	0.13333333333333336	0.1	0.2
118	20190412_0423	CEC	ST04	RF05	AST23	AG05	CTRL: control	G04	0	0.7474721493956196	0	0.7474721493956196	0	0	0	0	0	0	0	0	0	0.7255135563652315	3.6275677818261576	5.07859489455662	45.70735405100958	0	0.7333908120883809	0	0.7333908120883809	0	1.4667816241767617	0	0	0		0.3529411764705882	0.2	0.1	0.05	0.1	0.13333333333333336	0.1	0.2
119	20190412_0424	CEC	ST04	RF06	AST24	AG06	CTRL: control	G04	0	0	0	0.7918916402904479	0	0	0	0	0	0	0	0	0	4.531035730802481	3.0206904872016542	6.0413809744033085	53.61725614782935	0	1.5304125263474846	0	0.7652062631737423	0	0.7652062631737423	0	0	0		0.22222222222222224	0.2	0.1	0.05	0.1	0.13333333333333336	0.1	0.2
120	20190415_0501	COL	ST05	TC03	AST01	AG01	TC-F: tail cup - functional	G01	0	0	2.6126760563380285	2.6126760563380285	0	0	0	0	0	0	0	0	0	2.7	2.7	10.8	32.4	0	2.6850605652759088	0	0	0	0	0	0	0		0.4	0.2	0.5	0.1		0.2	0.1	0.1
121	20190415_0502	COL	ST05	TC04	AST02	AG02	TC-F: tail cup - functional	G01	2.298913043478255	0	2.298913043478255	0	0	0	0	0	0	0	0	0	0	2.377660341100162	0	2.377660341100162	21.39894306990146	0	1.1853282992153824	0	0	0	0	0	0	0		0.4	0.2	0.3333333333333333	0.1		0.2	0.1	0.1
122	20190415_0503	COL	ST05	TC05	AST03	AG03	TC-F: tail cup - functional	G01	1.137055116352236	1.137055116352236	2.274110232704472	1.137055116352236	0	0	0	0	0	0	0	0	0	5.884796573875817	0	4.707837259100654	24.71614561027843	0	2.353175521490909	0	0	0	1.1765877607454545	0	0	0		0.4	0.2	0.25	0.1		0.2	0.1	0.1
123	20190415_0504	COL	ST05	TC06	AST04	AG04	TC-F: tail cup - functional	G01	6.6279842342342254	0.9468548906048895	15.149678249678232	0.9468548906048895	0	0	0	0	0	0	0	0	0	28.445768533896995	0.9808885701343794	6.866219990940653	19.617771402687584	0	0.9832013047530279	0	0	0	0	0	0	0		0.4	0.2	0.2	0.1		0.2	0.1	0.1
124	20190415_0505	COL	ST05	TC07	AST05	AG05	TC-F: tail cup - functional	G01	0	0	0	2.242604535053044	0	0	0	0	0	0	0	0	0	0	0	2.325139228138736	32.55194919394229	0	0	0	0	0	0	0	0	0		0.4	0.2	0.16666666666666666	0.1		0.2	0.1	0.1
125	20190415_0506	COL	ST05	TC08	AST06	AG06	TC-F: tail cup - functional	G01	0	0	2.5971274038461414	0	0	0	0	0	0	0	0	0	0	2.694966101694902	0	2.694966101694902	43.11945762711843	0	0	0	0	0	2.7160939691444463	0	0	0		0.4	0.2	0.14285714285714285	0.1		0.2	0.1	0.1
126	20190415_0507	COL	ST05	CT03	AST07	AG01	TC-M: tail cup - mock	G02	0	0	0	1.059960760360562	0	0	0	0	0	0	0	0	0	3.3024686520376223	1.100822884012541	3.3024686520376223	41.831269592476545	0	1.1125472153126659	0	0	0	0	0	0	0		0.4	0.2	0.125	0.1		0.2	0.1	0.1
127	20190415_0508	COL	ST05	CT04	AST08	AG02	TC-M: tail cup - mock	G02	0	0	1.075858995752426	0	0	0	0	0	0	0	0	0	0	1.1182901785714272	0	1.1182901785714272	12.3011919642857	0	0	0	0	0	1.133397601640512	0	0	0		0.4	0.2	0.11111111111111112	0.1		0.2	0.1	0.1
128	20190415_0509	COL	ST05	CT05	AST09	AG03	TC-M: tail cup - mock	G02	0	0	0	0	0	0	0	0	0	0	0	0	0	0	0.998154706654204	2.9944641199626116	20.961248839738282	0	1.013245818778509	0	0	0	1.013245818778509	0	0	0		0.4	0.2	0.1	0.1		0.2	0.1	0.1
129	20190415_0510	COL	ST05	CT06	AST10	AG04	TC-M: tail cup - mock	G02	0	0	0	1.1649625653977995	0	0	0	0	0	0	0	0	0	1.2040575211428215	3.612172563428464	2.408115042285643	74.65156631085493	1.2040575211428215	1.220707997851157	0	1.220707997851157	0	0	0	0	0		0.4	0.2	0.1	0.1		0.2	0.1	0.1
130	20190415_0511	COL	ST05	CT07	AST11	AG05	TC-M: tail cup - mock	G02	0	1.6865357142857147	1.6865357142857147	0	0	0	0	0	0	0	0	0	0	3.4749000000000003	1.7374500000000002	10.4247	31.274100000000004	0	3.5184976247030884	0	0	0	1.7592488123515442	0	0	0		0.4	0.2	0.1	0.1		0.2	0.1	0.1
131	20190415_0512	COL	ST05	CT08	AST12	AG06	TC-M: tail cup - mock	G02	0	0	0	1.6341648704705214	0	0	0	0	0	0	0	0	0	6.71204585437824	3.35602292718912	10.068068781567359	65.44244708018783	0	3.393853149406843	0	0	0	1.6969265747034215	0	0	0		0.4	0.2	0.1	0.1		0.2	0.1	0.1
132	20190415_0513	COL	ST05	WF01	AST13	AG01	WF: wire floor	G03	0	0	0	0	0	0	0	0	0	0	0	0	0	1.1076381249123202	1.1076381249123202	5.538190624561601	17.722209998597123	0	2.237442866458283	0	0	0	0	0	0	0		0.4	0.2	0.1	0.1		0.2	0.1	0.1
133	20190415_0514	COL	ST05	WF02	AST14	AG02	WF: wire floor	G03	0	0	0	0	0	0	0	0	0	0	0	0	0	0	1.5869019138756006	3.1738038277512013	28.564234449760807	0	3.2015686274509854	0	0	0	0	0	0	0		0.4	0.2	0.1	0.1		0.2	0.1	0.1
134	20190415_0515	COL	ST05	WF03	AST15	AG03	WF: wire floor	G03	0	0	0	0	0	0	0	0	0	0	0	0	0	0	0	1.3175908007501649	30.304588417253786	0	1.3274698921773729	0	0	0	1.3274698921773729	0	0	0		0.4	0.2	0.1	0.1		0.2	0.1	0.1
135	20190415_0516	COL	ST05	WF04	AST16	AG04	WF: wire floor	G03	0	0	0	0	0	0	0	0	0	0	0	0	0	0	0	3.537459733087891	27.120524620340497	0	0	0	0	0	1.1865292854019716	0	0	0		0.4	0.2	0.1	0.1		0.2	0.1	0.1
136	20190414_b_0517	COL	ST05	WF05	AST17	AG05	WF: wire floor	G03	0	0	0	0	0	0	0	0	0	0	0	0	0	2.2298591568058694	1.1149295784029347	3.3447887352088035	17.838873254446955	0	0.9989673085156634	0	0	0	0.9989673085156634	0	0	0		0.4	0.21666666666666667	0.1	0.1	0	0.2	0.1	0.1
137	20190414_b_0518	COL	ST05	WF06	AST18	AG06	WF: wire floor	G03	0.8148993937590645	0	0.8148993937590645	0	0	0	3.237616931348475	0	0	0	0	0	0	3.9584900255754416	5.937735038363162	13.854715089514045	71.25282046035795	0	1.7889174846835334	0	0.8944587423417667	0	1.7889174846835334	0	0	0		0.4	0.2363636363636364	0.1	0.1	0	0.2	0.1	0.1
138	20190414_c_0519	COL	ST05	RF01	AST19	AG01	CTRL: control	G04	0	0	0	0	0	0	0	0	0	0	0	0	0	0.8320817795444995	0.8320817795444995	4.9924906772669955	22.466208047701485	0	1.558342281393781	0	0	0	0	0	0	0		0.4	0	0.1	0.1	0.18571428571428572	0.2	0.1	0.1
139	20190414_c_0520	COL	ST05	RF02	AST20	AG02	CTRL: control	G04	0	0	0	0	0	0	0	0	0	0	0	0	0	0	1.2621760474640318	2.5243520949280636	22.71916885435257	0	0	0	0	0	0	0	0	0		0.4	0	0.1	0.1	0	0.2	0.1	0.1
140	20190414_c_0521	COL	ST05	RF03	AST21	AG03	CTRL: control	G04	0	0	0	0	0	0	0	0	0	0	0	0	0	0	3.007705573251642	9.023116719754926	48.12328917202627	0	4.779485143273119	0	0.9558970286546238	0	0.9558970286546238	0	0	0		0.4	0	0.1	0.1	0	0.2	0.1	0.1
141	20190414_c_0522	COL	ST05	RF04	AST22	AG04	CTRL: control	G04	0	0	0	0	0	0	0	0	0	0	0	0	0	0	0	1.1578511987727726	6.947107192636635	0	0	0	0	0	0	0	0	0		0.4	0	0.1	0.1	0.325	0.2	0.1	0.1
142	20190414_c_0523	COL	ST05	RF05	AST23	AG05	CTRL: control	G04	0	0	0	0	0	0	0	0	0	0	0	0	0	1.0465574685900414	2.093114937180083	3.1396724057701237	27.210494183341073	0	0	0	0	0	0	0	0	0		0.4	0	0.1	0.1	0.43333333333333346	0.2	0.1	0.1
143	20190414_c_0524	COL	ST05	RF06	AST24	AG06	CTRL: control	G04	0	0	0	1.0236306033029976	0	0	0	0	0	0	0	0	0	1.038501858736057	1.038501858736057	3.1155055762081707	35.309063197025935	0	1.0177378949336302	0	0	0	0	0	0	0		0.4	0	0.1	0.1	0.6500000000000005	0.2	0.1	0.1
144	SYRB164_0701	Bile	ST07	TC03	AST01	AG01	TC-F: tail cup - functional	G01	638.5801217038539	47.30223123732251	603.103448275862	35.47667342799188	0	12.13660245183888	12.13660245183888	24.27320490367776	0	0	0	0	0	0	0	0	0	0	0	0	0	0	0	0	0	0		0.22222222222222224	0.2	0.1	0.1	0.1	0.2	0.1	0.1
145	SYRB164_0702	Bile	ST07	TC04	AST02	AG02	TC-F: tail cup - functional	G01	624.8533872598583	35.3690596562184	495.1668351870576	35.3690596562184	0	0	24.25196850393701	12.125984251968505	0	0	0	0	0	0	0	0	0	0	0	0	0	0	11.315646995127233	0	0	0		0.23529411764705885	0.2	0.1	0.1	0.1	0.2	0.1	0.1
146	SYRB164_0703	Bile	ST07	TC05	AST03	AG03	TC-F: tail cup - functional	G01	1034.3548387096773	47.01612903225806	552.4395161290322	47.01612903225806	0	12.115384615384615	24.23076923076923	24.23076923076923	0	0	0	0	0	0	0	0	0	0	0	0	0	0	0	0	0	0		0.25	0.2	0.1	0.1	0.1	0.2	0.1	0.1
147	SYRB164_0704	Bile	ST07	TC06	AST04	AG04	TC-F: tail cup - functional	G01	1042.9547738693466	58.5929648241206	562.4924623115577	35.155778894472355	0	12.104803493449783	24.209606986899566	24.209606986899566	0	0	0	0	0	0	0	0	0	0	0	0	0	0	0	0	0	0		0.26666666666666666	0.2	0.1	0.1	0.1	0.2	0.1	0.2
148	SYRB164_0705	Bile	ST07	TC07	AST05	AG05	TC-F: tail cup - functional	G01	736.0521042084167	163.56713426853707	736.0521042084167	58.416833667334664	0	12.094240837696336	36.282722513089006	24.188481675392673	0	0	0	0	0	0	0	0	0	0	0	0	0	0	0	0	0	0		0.4285714285714286	0.2	0.1	0.1	0.1	0.2	0.1	0.2
149	SYRB164_0706	Bile	ST07	TC08	AST06	AG06	TC-F: tail cup - functional	G01	966.8131868131869	58.241758241758234	780.4395604395604	69.89010989010988	0	12.083696599825632	24.167393199651265	24.167393199651265	0	0	0	0	0	0	0	0	0	0	0	0	0	0	0	0	0	0		0.30769230769230776	0.2	0.1	0.1	0.1	0.2	0.1	0.2
150	SYRB164_0707	Bile	ST07	CT03	AST07	AG01	TC-M: tail cup - mock	G02	696.812749003984	209.04382470119523	325.17928286852583	69.6812749003984	0	12.073170731707318	12.073170731707318	24.146341463414636	0	11.297968397291196	0	0	0	161.4516129032258	11.53225806451613	23.06451612903226	80.7258064516129	0	0	0	0	0	0	0	0	0		0.33333333333333337	0.2	0.1	0.1	0.1	0.2	0.1	0.2
151	SYRB164_0708	Bile	ST07	CT04	AST08	AG02	TC-M: tail cup - mock	G02	393.6842105263157	81.05263157894736	312.63157894736844	23.157894736842103	0	0	0	12.062663185378591	0	0	0	0	0	0	0	0	0	0	0	0	0	0	0	0	0	0		0.36363636363636365	0.2	0.1	0.1	0.1	0.2	0.1	0.2
152	SYRB164_0709	Bile	ST07	CT05	AST09	AG03	TC-M: tail cup - mock	G02	876.421978021978	149.91428571428574	403.61538461538464	46.127472527472534	0	12.134241245136188	24.268482490272376	36.40272373540856	0	0	0	0	0	128.44052419354838	11.676411290322582	11.676411290322582	23.352822580645164	0	0	0	0	0	11.462522851919562	0	0	0		0.4	0.18	0.1	0.1	0.1	0.2	0.1	0.1
153	SYRB164_0710	Bile	ST07	CT06	AST10	AG04	TC-M: tail cup - mock	G02	990.6520307354555	92.1536772777168	138.2305159165752	80.63446761800218	0	12.21743388834476	24.43486777668952	24.43486777668952	0	11.505747126436782	0	0	0	199.90964467005074	11.75939086294416	0	58.79695431472081	0	0	0	0	0	0	0	0	0		0.4	0.16363636363636364	0.1	0.1	0.1	0.2	0.1	0.2
154	SYRB164_0711	Bile	ST07	CT07	AST11	AG05	TC-M: tail cup - mock	G02	713.4078947368421	46.026315789473685	402.73026315789474	46.026315789473685	0	12.301775147928995	12.301775147928995	12.301775147928995	0	0	0	0	0	0	0	0	0	0	0	0	0	0	11.675977653631286	0	0	0		0.6	0.15000000000000002	0.1	0.1	0.1	0.2	0.1	0.2
155	SYRB164_0712	Bile	ST07	CT08	AST12	AG06	TC-M: tail cup - mock	G02	344.8192771084337	57.46987951807229	160.9156626506024	34.48192771084337	0	12.387288977159882	12.387288977159882	12.387288977159882	0	0	0	0	0	143.14727085478887	11.928939237899073	11.928939237899073	47.71575695159629	0	0	0	0	0	0	0	0	0		0.4	0.13846153846153847	0.1	0.1	0.1	0.2	0.1	0.2
156	SYRB164_0713	Bile	ST07	WF01	AST13	AG01	WF: wire floor	G03	309.99781181619255	57.40700218818381	195.18380743982493	22.962800875273523	0	12.474	37.422	24.948	0	0	0	0	0	48.06224066390042	0	12.015560165975105	12.015560165975105	0	0	0	0	0	0	0	0	0		0.4	0.1285714285714286	0.1	0.1	0.1	0.2	0.1	0.1
157	SYRB164_0714	Bile	ST07	WF02	AST14	AG02	WF: wire floor	G03	1032.1967213114754	149.0950819672131	481.69180327868855	68.81311475409836	0	25.123867069486405	12.561933534743202	50.24773413897281	0	0	0	0	0	145.24137931034483	12.103448275862068	12.103448275862068	36.310344827586206	0	0	0	0	0	12.011494252873565	0	0	0		0.4	0.12000000000000002	0.1	0.1	0.1	0.2	0.1	0.2
158	SYRB164_0715	Bile	ST07	WF03	AST15	AG03	WF: wire floor	G03	446.79694323144105	126.01965065502186	217.6703056768559	34.36899563318777	0	12.651115618661258	25.302231237322516	25.302231237322516	0	0	0	0	0	24.385263157894737	0	0	12.192631578947369	0	0	0	0	0	0	0	0	0		0.4	0.11250000000000002	0.1	0.1	0.1	0.2	0.1	0.2
159	SYRB164_0716	Bile	ST07	WF04	AST16	AG04	WF: wire floor	G03	881.175572519084	68.66303162486368	537.8604143947655	57.219193020719736	0	12.741573033707866	0	25.48314606741573	0	0	0	0	0	0	0	0	0	0	0	0	0	0	0	0	0	0		0.4	0.10588235294117648	0.1	0.1	0.1	0.2	0.1	0.1
160	SYRB164_0717	Bile	ST07	WF05	AST17	AG05	WF: wire floor	G03	412.7433628318584	91.72074729596854	298.0924287118977	22.930186823992134	0	12.809611829944547	12.809611829944547	25.619223659889094	0	0	0	0	0	61.43198090692123	12.286396181384248	12.286396181384248	12.286396181384248	0	0	0	0	0	12.294117647058826	0	0	0		0.36363636363636365	0.10526315789473685	0.1	0.1	0.1	0.2	0.1	0.1
161	SYRB164_0718	Bile	ST07	WF06	AST18	AG06	WF: wire floor	G03	1529.3688362919133	229.98027613412228	448.46153846153845	68.99408284023669	0	12.785977859778598	12.785977859778598	38.357933579335786	0	0	0	0	0	12.199052132701423	0	0	12.199052132701423	0	0	0	0	0	0	0	0	0		0.33333333333333337	0.11111111111111112	0.1	0.1	0.1	0.2	0.1	0.1
162	SYRB164_0719	Bile	ST07	RF01	AST19	AG01	CTRL: control	G04	161.46389713155293	34.59940652818991	92.2650840751731	11.533135509396638	0	0	0	12.762430939226519	0	0	0	0	0	12.112941176470589	0	0	12.112941176470589	0	0	0	0	0	0	0	0	0		0.3076923076923077	0.11764705882352942	0.1	0.1	0.1	0.2	0.1	0.1
163	SYRB164_0720	Bile	ST07	RF02	AST20	AG02	CTRL: control	G04	219.781746031746	46.26984126984127	69.4047619047619	11.567460317460318	0	0	0	12.738970588235295	0	0	0	0	0	48.112149532710276	12.028037383177569	0	12.028037383177569	0	0	0	0	0	0	0	0	0		0.28571428571428575	0.125	0.1	0.1	0.1	0.2	0.1	0.1
164	SYRB164_0721	Bile	ST07	RF03	AST21	AG03	CTRL: control	G04	348.0597014925373	58.00995024875621	174.02985074626864	34.80597014925373	0	12.71559633027523	12.71559633027523	12.71559633027523	0	0	0	0	0	11.94431554524362	0	0	11.94431554524362	0	0	0	0	0	0	0	0	0		0.26666666666666666	0.13333333333333333	0.1	0.1	0.1	0.2	0.1	0.1
165	SYRB164_0722	Bile	ST07	RF04	AST22	AG04	CTRL: control	G04	46.54690618762476	0	23.27345309381238	0	0	0	0	0	0	0	0	0	0	0	0	0	0	0	0	0	0	0	11.942857142857145	0	0	0		0.25	0.14285714285714288	0.1	0.1	0.1	0.2	0.1	0.1
166	SYRB164_0723	Bile	ST07	RF05	AST23	AG05	CTRL: control	G04	840.3603603603603	116.71671671671672	140.06006006006007	46.68668668668669	0	12.6691042047532	12.6691042047532	38.0073126142596	0	0	0	0	0	129.58352402745996	11.780320366132724	0	23.560640732265448	0	0	0	0	0	0	0	0	0		0.23529411764705882	0.15384615384615388	0.1	0.1	0.1	0.2	0.1	0.1
167	SYRB164_0724	Bile	ST07	RF06	AST24	AG06	CTRL: control	G04	655.582329317269	199.0160642570281	327.7911646586345	58.53413654618473	0	12.645985401459853	12.645985401459853	37.93795620437956	0	0	0	0	0	187.2	35.099999999999994	23.4	81.89999999999998	0	0	0	0	0	11.807909604519777	0	0	0		0.22222222222222224	0.16666666666666669	0.1	0.1	0.1	0.2	0.1	0.1
